# Supplementary material for: Plasmodium falciparum infection in humans and mosquitoes influence natural Anopheline biting behavior and transmission
Source: Nat Commun. 2024 May 30;15:4626. doi: 10.1038/s41467-024-49080-9 (PMC11139876; doi:10.1038/s41467-024-49080-9)
Supplement: Supplementary file 4 — Supplementary Data 1 [file 41467_2024_49080_MOESM4_ESM.xlsx]

## Sheet: pfr364 assay
Target	Oligo name	Direction	Sequence
pfr364	Pfr364_F	Forward	GGGGGTATATCACTTTTTGGA
pfr364	Pfr364_R2	Reverse	CAAAAACAGTGGCGGGAAC
pfr364	Pfr364 prb	Probe	FAM - CCGCTGCATCGCGGTGCA - QSY
human β-tubulin	HbtubF	Forward	AAGGAGGTCGATGAGCAGAT
human β-tubulin	HbtubR	Reverse	GCTGTCTTGACATTGTTGGG
human β-tubulin	Hbtub prb	Probe	VIC-TTAACGTGCAGAACAAGAACAGCAGCT-TAMRA

## Sheet: csp amplification
Sequencing target
Gene	GeneID	Nucleotides targeted	Reference	No. of SNPs	Source of no.
pfcsp	PF3D7_0304600	858-1190	XM_001351086.1	15 (coding)	Neafsey D NEJM 2015
Round 1 primers
Primer ID	Direction	Sequence
PfcspOH-F	Forward	TCGTCGGCAGCGTCAGATGTGTATAAGAGACAGTTAAGGAACAAGAAGGATAATACCA
PfcspOH-R	Reverse	GTCTCGTGGGCTCGGAGATGTGTATAAGAGACAGAAATGACCCAAACCGAAATG
In the above sequences, the non-underlined, non-grey sequence is complementary to the target sequence in the corresponding gene.
The underlined sequence is the overhang sequence that is intentionally included in the PCR products in order to enable downstream MiSeq sequencing (from https://www.illumina.com/content/dam/illumina-support/documents/documentation/chemistry_documentation/16s/16s-metagenomic-library-prep-guide-15044223-b.pdf).
The grey sequence is the portion of this overhang sequence that will be targeted for binding by the second-round primers.
Round 2 primers
Name	Index	Sequence
P5MiSeqi1	AACCAAGG	AATGATACGGCGACCACCGAGATCTACACAACCAAGGTCGTCGGCAGCGTC
P5MiSeqi2	AAGGTACG	AATGATACGGCGACCACCGAGATCTACACAAGGTACGTCGTCGGCAGCGTC
P5MiSeqi3	ACCTACCT	AATGATACGGCGACCACCGAGATCTACACACCTACCTTCGTCGGCAGCGTC
P5MiSeqi4	ACGTGTTG	AATGATACGGCGACCACCGAGATCTACACACGTGTTGTCGTCGGCAGCGTC
P5MiSeqi5	ACTGGACT	AATGATACGGCGACCACCGAGATCTACACACTGGACTTCGTCGGCAGCGTC
P5MiSeqi6	AGAGACTG	AATGATACGGCGACCACCGAGATCTACACAGAGACTGTCGTCGGCAGCGTC
P5MiSeqi7	AGTCGACT	AATGATACGGCGACCACCGAGATCTACACAGTCGACTTCGTCGGCAGCGTC
P5MiSeqi8	ATATGCCG	AATGATACGGCGACCACCGAGATCTACACATATGCCGTCGTCGGCAGCGTC
P5MiSeqi9	CAACCATG	AATGATACGGCGACCACCGAGATCTACACCAACCATGTCGTCGGCAGCGTC
P5MiSeqi10	CACAGTGT	AATGATACGGCGACCACCGAGATCTACACCACAGTGTTCGTCGGCAGCGTC
P5MiSeqi11	CAGAAGTG	AATGATACGGCGACCACCGAGATCTACACCAGAAGTGTCGTCGGCAGCGTC
P5MiSeqi12	CAGTGACT	AATGATACGGCGACCACCGAGATCTACACCAGTGACTTCGTCGGCAGCGTC
P5MiSeqi13	CATGTGGT	AATGATACGGCGACCACCGAGATCTACACCATGTGGTTCGTCGGCAGCGTC
P5MiSeqi14	CTTCGAAG	AATGATACGGCGACCACCGAGATCTACACCTTCGAAGTCGTCGGCAGCGTC
P5MiSeqi15	CATCGATG	AATGATACGGCGACCACCGAGATCTACACCATCGATGTCGTCGGCAGCGTC
P5MiSeqi16	CGTAGGAA	AATGATACGGCGACCACCGAGATCTACACCGTAGGAATCGTCGGCAGCGTC
P5MiSeqi17	CTAGTGGT	AATGATACGGCGACCACCGAGATCTACACCTAGTGGTTCGTCGGCAGCGTC
P5MiSeqi18	CTCTGACT	AATGATACGGCGACCACCGAGATCTACACCTCTGACTTCGTCGGCAGCGTC
P5MiSeqi19	CTGTGAGT	AATGATACGGCGACCACCGAGATCTACACCTGTGAGTTCGTCGGCAGCGTC
P5MiSeqi20	GAACCTTG	AATGATACGGCGACCACCGAGATCTACACGAACCTTGTCGTCGGCAGCGTC
P5MiSeqi21	GACATCTG	AATGATACGGCGACCACCGAGATCTACACGACATCTGTCGTCGGCAGCGTC
P5MiSeqi22	GAGAGACT	AATGATACGGCGACCACCGAGATCTACACGAGAGACTTCGTCGGCAGCGTC
P5MiSeqi23	GATCGAAG	AATGATACGGCGACCACCGAGATCTACACGATCGAAGTCGTCGGCAGCGTC
P5MiSeqi24	GCAATAGG	AATGATACGGCGACCACCGAGATCTACACGCAATAGGTCGTCGGCAGCGTC
P7MiSeqi25	GCTACCTT	CAAGCAGAAGACGGCATACGAGATGCTACCTTGTCTCGTGGGCTCGG
P7MiSeqi26	GACACTGT	CAAGCAGAAGACGGCATACGAGATGACACTGTGTCTCGTGGGCTCGG
P7MiSeqi27	GGTTCCTT	CAAGCAGAAGACGGCATACGAGATGGTTCCTTGTCTCGTGGGCTCGG
P7MiSeqi28	GTCATCAG	CAAGCAGAAGACGGCATACGAGATGTCATCAGGTCTCGTGGGCTCGG
P7MiSeqi29	GTGAGTCT	CAAGCAGAAGACGGCATACGAGATGTGAGTCTGTCTCGTGGGCTCGG
P7MiSeqi30	GTTCGATG	CAAGCAGAAGACGGCATACGAGATGTTCGATGGTCTCGTGGGCTCGG
P7MiSeqi31	TACGATCG	CAAGCAGAAGACGGCATACGAGATTACGATCGGTCTCGTGGGCTCGG
P7MiSeqi32	TCACTCTG	CAAGCAGAAGACGGCATACGAGATTCACTCTGGTCTCGTGGGCTCGG
P7MiSeqi33	TCTCCAGT	CAAGCAGAAGACGGCATACGAGATTCTCCAGTGTCTCGTGGGCTCGG
P7MiSeqi34	TGACTCAG	CAAGCAGAAGACGGCATACGAGATTGACTCAGGTCTCGTGGGCTCGG
P7MiSeqi35	TGGTTCCT	CAAGCAGAAGACGGCATACGAGATTGGTTCCTGTCTCGTGGGCTCGG
P7MiSeqi36	TGTGACTG	CAAGCAGAAGACGGCATACGAGATTGTGACTGGTCTCGTGGGCTCGG
P7MiSeqi37	TCAGAGAG	CAAGCAGAAGACGGCATACGAGATTCAGAGAGGTCTCGTGGGCTCGG
P7MiSeqi38	ACACGACT	CAAGCAGAAGACGGCATACGAGATACACGACTGTCTCGTGGGCTCGG
P7MiSeqi39	ACTGTCAG	CAAGCAGAAGACGGCATACGAGATACTGTCAGGTCTCGTGGGCTCGG
P7MiSeqi40	AGTCTCAG	CAAGCAGAAGACGGCATACGAGATAGTCTCAGGTCTCGTGGGCTCGG
P7MiSeqi41	ATCCAACG	CAAGCAGAAGACGGCATACGAGATATCCAACGGTCTCGTGGGCTCGG
P7MiSeqi42	CAACCTAG	CAAGCAGAAGACGGCATACGAGATCAACCTAGGTCTCGTGGGCTCGG
P7MiSeqi43	CACATCAG	CAAGCAGAAGACGGCATACGAGATCACATCAGGTCTCGTGGGCTCGG
P7MiSeqi44	CAGACTGT	CAAGCAGAAGACGGCATACGAGATCAGACTGTGTCTCGTGGGCTCGG
P7MiSeqi45	GTCTACAG	CAAGCAGAAGACGGCATACGAGATGTCTACAGGTCTCGTGGGCTCGG
P7MiSeqi46	GTGATGAG	CAAGCAGAAGACGGCATACGAGATGTGATGAGGTCTCGTGGGCTCGG
P7MiSeqi47	GTTGGTTG	CAAGCAGAAGACGGCATACGAGATGTTGGTTGGTCTCGTGGGCTCGG
P7MiSeqi48	TACGTACG	CAAGCAGAAGACGGCATACGAGATTACGTACGGTCTCGTGGGCTCGG
In the above sequences, the bolded sequence is either the P5 or the P7 adaptor, and the underlined sequence is the sequence that is complementary to the overhang sequence present in the 1st round products.
The non-shaded, non-bolded sequences are the 8-mer indices, selected from Hamady et al. Nat Methods 2008 and Herbold CW et al. Front Microbiol 2015.

## Sheet: Anopheles speciation
Anopheles gambiae sibling species
Species	Primer ID	Direction	Sequence
Universal	IMP-UN	Forward	GCTGCGAGTTGTAGAGATGCG
An. arabiensis	AR-3T	Reverse	GTGTTAAGTGTCCTTCTCCGTC
An. gambiae	GA-3T	Reverse	GCTTACTGGTTTGGTCGGCATGT
Mopti	IMP-S1	Reverse	CCAGACCAAGATGGTTCGCTG
Savanna	IMP-M1	Reverse	TAGCCAGCTCTTGTCCACTAGTTTT
									Wilkins label	Other paper
									IMP-UN	IMP-UN
									GA-3T AR 3T	AR-3T
									ME-3T	GA-3T
									QD-3T	ME-3T
									blank	QD-3T
									NA	IMP-S1
									NA	IMP-M1
