# Supplementary material for: Plasmodium falciparum infection in humans and mosquitoes influence natural Anopheline biting behavior and transmission
Source: Nat Commun. 2024 May 30;15:4626. doi: 10.1038/s41467-024-49080-9 (PMC11139876; doi:10.1038/s41467-024-49080-9)
Supplement: Supplementary file 6 — Source data [file 41467_2024_49080_MOESM6_ESM.xlsx]

## Sheet: fig_1a
collection_date	mosq_type
2020-07-20	Collected
2020-08-17	Returned human alleles
2020-08-31	Matched to human
2020-09-21	Collected
2020-11-02	Collected
2020-11-16	Matched to human
2021-01-25	Fresh bloodmeal spot
2021-02-15	Collected
2021-02-15	Fresh bloodmeal spot
2021-03-15	Collected
2021-03-29	Collected
2021-04-19	Collected
2021-04-26	Matched to human
2021-05-17	Collected
2021-05-17	Collected
2021-05-24	Matched to human
2021-05-24	Collected
2021-06-21	Collected
2021-06-14	Collected
2021-08-16	Collected
2020-07-20	Collected
2020-07-06	Collected
2020-08-24	Collected
2020-08-31	Matched to human
2020-09-14	Collected
2020-10-05	Matched to human
2020-10-19	Matched to human
2020-11-02	Collected
2020-11-16	Collected
2020-11-23	Matched to human
2020-11-30	Collected
2021-01-04	Matched to human
2021-01-18	Collected
2021-02-15	Collected
2021-02-22	Collected
2021-03-22	Collected
2021-03-29	Matched to human
2021-04-26	Matched to human
2021-05-24	Fresh bloodmeal spot
2021-05-17	Collected
2021-05-17	Matched to human
2021-05-17	Collected
2021-06-28	Collected
2021-06-21	Fresh bloodmeal spot
2021-06-14	Fresh bloodmeal spot
2021-07-26	Collected
2020-07-20	Collected
2020-09-21	Matched to human
2020-11-02	Collected
2020-12-14	Collected
2021-02-15	Collected
2021-02-22	Collected
2021-03-15	Fresh bloodmeal spot
2021-03-29	Collected
2021-04-26	Fresh bloodmeal spot
2021-05-17	Collected
2021-05-24	Fresh bloodmeal spot
2021-06-21	Fresh bloodmeal spot
2021-06-14	Matched to human
2021-07-19	Collected
2020-07-06	Matched to human
2020-08-17	Collected
2020-09-14	Collected
2020-09-21	Matched to human
2020-10-05	Matched to human
2020-10-19	Collected
2021-01-04	Collected
2021-01-18	Collected
2021-02-15	Collected
2021-02-22	Collected
2021-03-22	Collected
2021-03-29	Collected
2021-04-26	Collected
2021-05-17	Collected
2021-05-24	Fresh bloodmeal spot
2021-06-14	Collected
2020-08-17	Collected
2020-08-24	Collected
2020-08-31	Collected
2020-09-21	Collected
2020-10-05	Collected
2020-10-19	Collected
2020-10-26	Fresh bloodmeal spot
2020-11-02	Matched to human
2020-11-16	Collected
2020-11-23	Collected
2021-01-18	Collected
2021-02-15	Collected
2021-04-19	Collected
2021-04-26	Collected
2021-05-17	Collected
2021-05-17	Matched to human
2021-05-17	Matched to human
2021-05-24	Fresh bloodmeal spot
2021-06-28	Collected
2021-06-21	Matched to human
2021-06-14	Matched to human
2021-07-19	Collected
2021-07-26	Collected
2021-08-16	Matched to human
2020-07-20	Fresh bloodmeal spot
2020-08-17	Matched to human
2020-09-14	Collected
2020-10-05	Matched to human
2020-10-19	Collected
2021-02-15	Collected
2021-03-29	Collected
2021-05-17	Collected
2021-05-24	Collected
2021-06-28	Collected
2021-06-21	Collected
2021-06-14	Collected
2021-07-26	Collected
2020-07-27	Matched to human
2020-10-05	Returned human alleles
2020-11-23	Collected
2020-12-14	Matched to human
2021-02-15	Collected
2021-02-22	Collected
2021-03-15	Collected
2021-03-22	Collected
2021-03-29	Fresh bloodmeal spot
2021-04-19	Collected
2021-04-19	Collected
2021-05-17	Collected
2021-05-24	Fresh bloodmeal spot
2021-06-14	Collected
2020-08-17	Collected
2020-08-24	Fresh bloodmeal spot
2020-10-05	Collected
2020-10-19	Collected
2020-10-26	Collected
2021-01-18	Matched to human
2021-01-25	Collected
2021-02-22	Collected
2021-03-15	Collected
2021-03-22	Matched to human
2021-03-29	Collected
2021-04-19	Collected
2021-04-26	Collected
2021-05-17	Collected
2021-05-24	Returned human alleles
2021-05-24	Collected
2021-06-28	Collected
2021-06-21	Collected
2021-06-14	Collected
2021-07-19	Collected
2020-08-17	Fresh bloodmeal spot
2020-09-14	Returned human alleles
2020-11-02	Matched to human
2020-11-16	Collected
2020-11-23	Fresh bloodmeal spot
2021-02-15	Collected
2021-03-15	Collected
2021-04-19	Matched to human
2021-05-17	Collected
2021-05-24	Matched to human
2021-06-28	Collected
2021-06-21	Matched to human
2021-06-14	Collected
2021-07-19	Matched to human
2020-08-17	Collected
2020-08-24	Matched to human
2020-08-31	Collected
2020-09-14	Collected
2020-09-21	Matched to human
2020-10-19	Collected
2020-10-26	Fresh bloodmeal spot
2020-11-02	Collected
2020-11-23	Fresh bloodmeal spot
2021-01-25	Collected
2021-02-15	Collected
2021-02-22	Collected
2021-03-15	Fresh bloodmeal spot
2021-04-19	Collected
2021-04-26	Collected
2021-05-17	Collected
2021-05-24	Fresh bloodmeal spot
2021-06-28	Collected
2021-06-21	Collected
2021-06-14	Collected
2021-08-30	Matched to human
2020-08-24	Fresh bloodmeal spot
2020-10-26	Fresh bloodmeal spot
2020-11-16	Collected
2020-11-23	Collected
2020-11-30	Fresh bloodmeal spot
2020-12-14	Matched to human
2021-01-04	Collected
2021-02-15	Collected
2021-04-19	Collected
2021-04-26	Matched to human
2021-05-24	Returned human alleles
2021-05-24	Collected
2021-05-24	Fresh bloodmeal spot
2021-05-24	Collected
2021-05-17	Matched to human
2021-05-17	Collected
2021-05-17	Collected
2021-06-28	Collected
2021-06-21	Collected
2021-06-14	Fresh bloodmeal spot
2021-07-19	Collected
2020-08-17	Collected
2021-04-19	Collected
2021-05-17	Fresh bloodmeal spot
2021-05-24	Collected
2021-06-14	Collected
2020-07-06	Collected
2020-11-23	Matched to human
2021-05-24	Matched to human
2021-05-17	Collected
2021-06-21	Collected
2021-06-14	Matched to human
2020-09-14	Collected
2021-04-19	Collected
2021-04-26	Collected
2021-05-24	Fresh bloodmeal spot
2021-05-17	Collected
2021-06-28	Collected
2020-11-02	Matched to human
2021-01-25	Collected
2021-02-15	Collected
2021-03-29	Collected
2021-03-05	Collected
2021-03-26	Fresh bloodmeal spot
2021-04-09	Matched to human
2021-05-28	Collected
2021-06-04	Collected
2021-07-09	Collected
2020-10-16	Matched to human
2021-01-15	Collected
2021-04-09	Collected
2021-04-30	Collected
2021-05-07	Collected
2021-05-28	Collected
2021-06-04	Collected
2020-07-17	Collected
2020-07-31	Collected
2020-10-09	Fresh bloodmeal spot
2021-03-26	Collected
2021-05-07	Matched to human
2021-05-28	Collected
2021-06-04	Returned human alleles
2021-07-09	Fresh bloodmeal spot
2021-03-05	Collected
2021-03-26	Collected
2021-04-09	Collected
2021-04-30	Collected
2021-05-07	Collected
2021-05-28	Matched to human
2021-06-25	Matched to human
2021-06-04	Collected
2021-07-09	Matched to human
2021-09-10	Collected
2021-08-06	Fresh bloodmeal spot
2020-10-16	Collected
2021-01-15	Collected
2021-02-26	Matched to human
2021-03-05	Collected
2021-03-26	Collected
2021-04-30	Collected
2021-05-07	Collected
2021-05-28	Collected
2021-06-25	Collected
2021-06-04	Collected
2021-03-05	Collected
2021-03-26	Collected
2021-05-07	Collected
2021-05-28	Matched to human
2021-06-25	Collected
2021-06-04	Collected
2021-07-02	Fresh bloodmeal spot
2021-07-09	Collected
2021-07-30	Collected
2020-08-07	Collected
2021-01-15	Collected
2021-05-28	Collected
2021-06-25	Returned human alleles
2021-06-04	Collected
2021-08-27	Collected
2021-01-15	Collected
2021-01-29	Collected
2021-02-26	Matched to human
2021-03-26	Collected
2021-04-09	Collected
2021-06-25	Collected
2021-06-04	Collected
2021-08-27	Fresh bloodmeal spot
2021-08-06	Collected
2021-09-10	Collected
2020-10-16	Collected
2021-01-15	Returned human alleles
2021-05-07	Collected
2021-06-04	Collected
2020-08-07	Fresh bloodmeal spot
2021-05-07	Collected
2021-06-04	Collected
2021-07-02	Fresh bloodmeal spot
2021-07-09	Collected
2021-08-06	Collected
2020-10-16	Fresh bloodmeal spot
2020-11-06	Collected
2021-01-15	Collected
2021-02-26	Returned human alleles
2021-03-26	Collected
2021-04-09	Fresh bloodmeal spot
2021-04-30	Collected
2021-05-07	Returned human alleles
2021-05-28	Collected
2021-07-09	Collected
2021-09-10	Matched to human
2021-03-26	Fresh bloodmeal spot
2021-01-08	Collected
2021-01-15	Fresh bloodmeal spot
2021-02-05	Collected
2021-02-26	Matched to human
2021-03-26	Collected
2021-04-30	Collected
2021-05-07	Returned human alleles
2021-06-04	Collected
2021-07-09	Matched to human
2021-07-02	Matched to human
2021-05-07	Matched to human
2021-06-04	Collected
2021-07-02	Collected
2020-08-04	Collected
2020-09-22	Collected
2020-10-27	Matched to human
2020-11-03	Collected
2021-01-05	Matched to human
2021-01-19	Collected
2021-02-16	Collected
2021-02-23	Collected
2021-03-16	Returned human alleles
2021-03-23	Collected
2021-03-30	Collected
2021-04-20	Collected
2021-04-27	Collected
2021-05-18	Collected
2021-05-18	Collected
2021-05-18	Collected
2021-05-18	Collected
2021-05-25	Collected
2021-05-25	Collected
2021-05-25	Collected
2021-05-25	Collected
2021-06-29	Fresh bloodmeal spot
2021-06-22	Collected
2021-06-22	Collected
2021-06-15	Matched to human
2021-06-15	Matched to human
2021-06-15	Returned human alleles
2021-07-27	Collected
2021-08-24	Fresh bloodmeal spot
2020-08-04	Fresh bloodmeal spot
2020-08-25	Collected
2020-09-01	Collected
2020-09-22	Collected
2020-11-24	Collected
2021-01-26	Collected
2021-02-16	Collected
2021-03-23	Collected
2021-03-30	Collected
2021-04-20	Matched to human
2021-05-18	Collected
2021-05-25	Fresh bloodmeal spot
2021-05-25	Collected
2021-06-29	Collected
2021-06-22	Matched to human
2021-06-15	Fresh bloodmeal spot
2021-07-27	Collected
2021-08-31	Matched to human
2021-08-24	Collected
2021-08-17	Matched to human
2020-07-21	Collected
2020-07-28	Collected
2021-02-16	Collected
2021-03-16	Collected
2021-05-25	Fresh bloodmeal spot
2021-06-29	Collected
2021-06-22	Collected
2021-06-15	Collected
2021-07-27	Collected
2020-07-28	Collected
2020-08-04	Matched to human
2020-08-25	Matched to human
2020-10-06	Collected
2021-01-19	Fresh bloodmeal spot
2021-01-26	Collected
2021-02-16	Collected
2021-02-23	Matched to human
2021-03-30	Collected
2021-04-20	Collected
2021-04-27	Collected
2021-05-18	Collected
2021-06-29	Collected
2021-06-22	Collected
2021-06-15	Collected
2021-07-27	Collected
2021-08-24	Returned human alleles
2021-08-17	Fresh bloodmeal spot
2020-07-07	Collected
2020-11-24	Collected
2021-01-05	Collected
2021-01-19	Returned human alleles
2021-01-26	Collected
2021-02-16	Collected
2021-02-23	Collected
2021-03-16	Collected
2021-03-30	Collected
2021-04-20	Collected
2021-04-27	Collected
2021-05-18	Collected
2021-05-25	Collected
2021-05-25	Collected
2021-06-29	Matched to human
2021-06-22	Matched to human
2021-06-22	Collected
2021-06-15	Collected
2021-07-27	Collected
2020-10-27	Collected
2020-11-03	Collected
2021-01-05	Returned human alleles
2021-01-19	Collected
2021-02-16	Matched to human
2021-02-23	Collected
2021-03-16	Collected
2021-03-30	Collected
2021-04-20	Matched to human
2021-04-20	Matched to human
2021-04-20	Collected
2021-04-27	Collected
2021-04-27	Matched to human
2021-05-18	Collected
2021-05-18	Collected
2021-05-18	Collected
2021-05-25	Matched to human
2021-05-25	Collected
2021-06-22	Collected
2021-06-15	Matched to human
2021-06-15	Returned human alleles
2021-06-29	Collected
2021-07-27	Matched to human
2021-08-17	Collected
2020-08-04	Collected
2020-08-18	Matched to human
2020-10-06	Collected
2020-10-27	Collected
2020-11-03	Returned human alleles
2020-12-15	Matched to human
2021-01-05	Collected
2021-01-19	Fresh bloodmeal spot
2021-01-26	Collected
2021-02-16	Fresh bloodmeal spot
2021-02-23	Collected
2021-03-16	Collected
2021-03-23	Matched to human
2021-03-30	Collected
2021-04-20	Matched to human
2021-04-27	Fresh bloodmeal spot
2021-05-18	Matched to human
2021-05-18	Collected
2021-05-18	Matched to human
2021-05-25	Matched to human
2021-05-25	Collected
2021-06-29	Matched to human
2021-06-29	Matched to human
2021-06-22	Fresh bloodmeal spot
2021-06-15	Collected
2021-06-15	Fresh bloodmeal spot
2021-07-27	Returned human alleles
2021-07-27	Matched to human
2021-08-31	Matched to human
2021-08-24	Fresh bloodmeal spot
2021-08-17	Matched to human
2020-12-15	Collected
2021-06-22	Matched to human
2021-06-15	Collected
2021-07-27	Matched to human
2020-07-07	Collected
2020-09-01	Returned human alleles
2020-10-27	Collected
2021-01-05	Collected
2021-02-16	Collected
2021-02-23	Collected
2021-03-23	Collected
2021-03-30	Collected
2021-04-27	Collected
2021-05-18	Collected
2021-05-25	Fresh bloodmeal spot
2021-06-29	Collected
2021-06-22	Collected
2021-06-15	Matched to human
2021-07-27	Collected
2021-08-31	Fresh bloodmeal spot
2020-09-01	Collected
2020-10-06	Matched to human
2020-12-15	Matched to human
2021-01-19	Collected
2021-02-23	Collected
2021-04-20	Collected
2021-05-25	Matched to human
2021-06-22	Matched to human
2021-07-27	Collected
2020-07-07	Collected
2020-11-17	Matched to human
2021-04-20	Collected
2021-04-27	Collected
2021-05-18	Collected
2021-05-25	Collected
2021-06-22	Matched to human
2021-06-15	Collected
2021-08-17	Fresh bloodmeal spot
2021-09-28	Collected
2020-12-15	Matched to human
2021-01-26	Matched to human
2021-02-16	Collected
2021-03-16	Collected
2021-03-23	Collected
2021-03-30	Collected
2021-04-20	Collected
2021-04-27	Collected
2021-04-27	Collected
2021-05-18	Collected
2021-05-18	Collected
2021-05-25	Matched to human
2021-05-25	Collected
2021-05-25	Fresh bloodmeal spot
2021-06-29	Collected
2021-06-22	Collected
2021-06-22	Collected
2021-06-22	Collected
2021-06-15	Collected
2021-06-15	Collected
2021-06-15	Collected
2021-07-27	Collected
2021-08-31	Collected
2021-08-24	Collected
2020-07-21	Collected
2020-07-07	Collected
2020-08-25	Collected
2020-09-01	Matched to human
2020-10-27	Fresh bloodmeal spot
2020-12-01	Matched to human
2021-01-05	Fresh bloodmeal spot
2021-01-19	Collected
2021-01-26	Collected
2021-02-16	Fresh bloodmeal spot
2021-02-23	Collected
2021-03-16	Matched to human
2021-03-16	Collected
2021-04-20	Collected
2021-04-27	Fresh bloodmeal spot
2021-05-18	Collected
2021-05-18	Matched to human
2021-05-25	Matched to human
2021-06-29	Collected
2021-06-22	Collected
2021-06-22	Matched to human
2021-06-15	Fresh bloodmeal spot
2021-06-15	Fresh bloodmeal spot
2021-06-15	Collected
2021-07-27	Collected
2021-08-31	Collected
2021-08-24	Matched to human
2021-08-17	Fresh bloodmeal spot
2021-09-28	Collected
2021-09-21	Collected
2021-04-20	Matched to human
2021-04-27	Fresh bloodmeal spot
2021-05-18	Matched to human
2021-06-22	Collected
2021-06-15	Collected
2021-08-17	Collected
2020-09-22	Matched to human
2021-05-18	Collected
2021-05-25	Collected
2021-01-07	Fresh bloodmeal spot
2021-02-04	Collected
2021-03-04	Collected
2021-05-06	Collected
2021-05-27	Collected
2021-06-03	Collected
2021-06-24	Collected
2021-08-05	Collected
2020-07-09	Collected
2020-08-13	Collected
2020-11-12	Fresh bloodmeal spot
2021-01-07	Collected
2021-02-04	Matched to human
2021-03-25	Matched to human
2021-04-29	Matched to human
2021-05-27	Matched to human
2021-06-03	Matched to human
2021-06-24	Collected
2020-07-30	Collected
2020-11-05	Collected
2021-01-28	Matched to human
2021-03-25	Collected
2021-05-06	Collected
2021-05-27	Collected
2021-04-29	Collected
2021-06-24	Returned human alleles
2021-08-05	Collected
2021-01-07	Collected
2021-01-14	Collected
2021-02-25	Returned human alleles
2021-03-04	Collected
2021-04-08	Collected
2021-06-03	Collected
2021-06-24	Collected
2021-07-01	Collected
2021-07-08	Matched to human
2021-07-29	Collected
2021-08-05	Collected
2021-09-30	Collected
2021-09-09	Collected
2020-09-03	Matched to human
2020-11-12	Collected
2020-11-05	Matched to human
2021-03-25	Collected
2021-06-03	Collected
2021-06-24	Fresh bloodmeal spot
2021-07-01	Matched to human
2021-01-07	Collected
2021-02-25	Collected
2021-03-04	Collected
2021-06-03	Matched to human
2020-07-09	Collected
2020-08-13	Collected
2021-03-25	Matched to human
2021-05-06	Matched to human
2021-05-27	Matched to human
2021-06-03	Matched to human
2021-06-24	Matched to human
2021-07-01	Matched to human
2021-08-05	Collected
2021-02-25	Collected
2021-07-08	Collected
2020-08-06	Collected
2020-09-03	Matched to human
2020-11-05	Returned human alleles
2020-12-03	Collected
2021-01-28	Collected
2021-02-25	Matched to human
2021-03-04	Collected
2021-03-25	Collected
2021-04-29	Matched to human
2021-05-06	Collected
2021-05-27	Collected
2021-06-03	Fresh bloodmeal spot
2021-06-24	Fresh bloodmeal spot
2021-07-29	Fresh bloodmeal spot
2021-08-05	Collected
2020-07-30	Collected
2020-11-12	Collected
2021-02-25	Collected
2021-03-25	Matched to human
2021-04-08	Matched to human
2021-04-29	Collected
2021-05-06	Collected
2021-05-27	Collected
2021-05-27	Collected
2021-06-03	Collected
2021-06-24	Collected
2021-07-01	Fresh bloodmeal spot
2021-07-08	Matched to human
2021-07-29	Collected
2021-08-05	Collected
2020-07-09	Collected
2020-08-13	Collected
2021-02-25	Collected
2021-03-04	Matched to human
2021-03-25	Matched to human
2021-04-29	Matched to human
2021-05-06	Collected
2021-05-27	Collected
2021-06-03	Collected
2021-06-24	Collected
2021-07-01	Matched to human
2021-07-29	Collected
2021-01-28	Fresh bloodmeal spot
2021-02-04	Fresh bloodmeal spot
2021-02-25	Fresh bloodmeal spot
2021-03-04	Collected
2021-03-25	Matched to human
2021-06-03	Matched to human
2021-07-01	Fresh bloodmeal spot
2021-07-08	Collected
2020-07-22	Matched to human
2020-09-23	Collected
2020-11-04	Fresh bloodmeal spot
2021-01-20	Collected
2021-03-31	Collected
2021-04-28	Collected
2021-05-19	Collected
2021-05-26	Matched to human
2021-06-16	Collected
2021-07-28	Collected
2020-07-08	Matched to human
2020-07-29	Matched to human
2020-10-07	Fresh bloodmeal spot
2021-02-17	Returned human alleles
2021-03-17	Collected
2021-03-24	Matched to human
2021-03-31	Collected
2021-04-21	Fresh bloodmeal spot
2021-04-28	Matched to human
2021-05-19	Fresh bloodmeal spot
2021-05-19	Matched to human
2021-05-26	Fresh bloodmeal spot
2021-06-23	Collected
2021-06-16	Fresh bloodmeal spot
2021-07-21	Fresh bloodmeal spot
2020-10-21	Matched to human
2020-10-28	Matched to human
2021-01-27	Collected
2021-02-17	Collected
2021-03-31	Collected
2021-04-21	Collected
2021-04-28	Collected
2021-05-19	Collected
2021-05-26	Returned human alleles
2021-05-26	Matched to human
2021-06-23	Collected
2021-06-16	Fresh bloodmeal spot
2021-07-21	Matched to human
2020-07-22	Matched to human
2020-07-08	Matched to human
2020-10-07	Matched to human
2020-10-28	Matched to human
2020-11-04	Matched to human
2020-11-25	Matched to human
2020-12-16	Matched to human
2021-01-27	Collected
2021-03-24	Matched to human
2021-04-21	Collected
2021-04-28	Collected
2021-05-19	Collected
2021-06-16	Collected
2020-07-22	Matched to human
2020-07-08	Collected
2020-07-29	Collected
2020-11-18	Collected
2021-03-31	Collected
2021-05-19	Matched to human
2021-06-30	Collected
2021-06-23	Collected
2021-06-16	Collected
2021-05-26	Collected
2021-06-30	Collected
2021-06-23	Collected
2020-11-18	Collected
2021-05-26	Collected
2021-05-19	Collected
2021-06-30	Fresh bloodmeal spot
2021-06-16	Matched to human
2020-07-22	Collected
2020-07-08	Collected
2020-07-29	Collected
2020-08-26	Collected
2020-09-23	Collected
2020-10-07	Matched to human
2020-10-28	Collected
2020-11-25	Collected
2021-01-06	Returned human alleles
2021-02-17	Matched to human
2021-03-31	Collected
2021-04-21	Returned human alleles
2021-04-28	Collected
2021-05-19	Collected
2021-05-26	Matched to human
2021-06-23	Matched to human
2021-06-16	Fresh bloodmeal spot
2020-07-08	Fresh bloodmeal spot
2020-08-26	Fresh bloodmeal spot
2020-10-28	Collected
2021-01-20	Collected
2021-02-17	Collected
2021-03-17	Fresh bloodmeal spot
2021-03-24	Collected
2021-03-31	Collected
2021-04-21	Matched to human
2021-04-28	Collected
2021-05-19	Collected
2021-05-19	Collected
2021-05-26	Collected
2021-05-26	Collected
2021-06-23	Collected
2021-06-16	Fresh bloodmeal spot
2021-06-16	Collected
2021-08-18	Collected
2020-07-08	Collected
2021-02-17	Returned human alleles
2021-04-28	Fresh bloodmeal spot
2021-05-19	Collected
2021-05-26	Collected
2021-06-30	Collected
2021-05-26	Collected
2021-06-16	Collected
2020-08-19	Collected
2020-08-26	Collected
2020-10-21	Matched to human
2020-10-28	Matched to human
2020-11-18	Matched to human
2020-12-16	Matched to human
2021-02-17	Matched to human
2021-02-24	Fresh bloodmeal spot
2021-03-24	Matched to human
2021-04-28	Matched to human
2021-05-19	Collected
2021-05-19	Collected
2021-05-26	Matched to human
2021-06-30	Collected
2021-06-23	Collected
2021-06-16	Collected
2021-07-28	Matched to human
2021-08-25	Collected
2020-07-22	Matched to human
2020-07-08	Matched to human
2020-07-29	Collected
2020-11-04	Matched to human
2020-10-21	Collected
2021-01-20	Collected
2021-04-28	Collected
2021-05-19	Collected
2021-05-26	Matched to human
2021-06-30	Matched to human
2021-06-23	Collected
2021-06-16	Collected
2021-08-18	Collected
2021-04-21	Returned human alleles
2021-04-28	Matched to human
2020-09-21	Fresh bloodmeal spot
2021-02-15	Collected
2021-03-15	Collected
2021-03-29	Collected
2021-04-19	Collected
2021-04-26	Matched to human
2021-05-17	Collected
2021-05-17	Collected
2021-05-24	Matched to human
2021-05-24	Collected
2021-06-21	Collected
2021-06-14	Fresh bloodmeal spot
2020-09-14	Matched to human
2020-10-05	Matched to human
2020-10-19	Matched to human
2020-11-02	Matched to human
2020-11-23	Matched to human
2020-11-30	Collected
2021-01-04	Collected
2021-01-18	Collected
2021-02-15	Fresh bloodmeal spot
2021-03-29	Collected
2021-05-24	Fresh bloodmeal spot
2021-05-17	Collected
2021-05-17	Collected
2021-06-28	Collected
2021-06-21	Fresh bloodmeal spot
2021-06-14	Fresh bloodmeal spot
2021-07-26	Collected
2021-02-15	Collected
2021-03-15	Collected
2021-03-29	Collected
2021-05-17	Collected
2021-05-24	Fresh bloodmeal spot
2020-10-05	Collected
2020-10-19	Matched to human
2021-01-18	Matched to human
2021-02-15	Collected
2021-02-22	Collected
2021-03-29	Collected
2021-05-17	Collected
2021-05-24	Collected
2021-06-14	Matched to human
2020-08-31	Matched to human
2020-09-21	Collected
2020-10-05	Collected
2020-10-19	Collected
2020-11-16	Matched to human
2021-01-18	Collected
2021-04-19	Matched to human
2021-04-26	Returned human alleles
2021-05-17	Collected
2021-05-17	Collected
2021-05-17	Collected
2021-05-24	Fresh bloodmeal spot
2021-06-28	Collected
2021-06-21	Collected
2021-06-14	Collected
2021-08-16	Returned human alleles
2020-07-20	Collected
2021-05-17	Collected
2021-05-24	Returned human alleles
2021-06-28	Collected
2021-06-14	Collected
2021-02-15	Collected
2021-02-22	Collected
2021-03-15	Collected
2021-05-17	Matched to human
2021-05-24	Collected
2021-06-14	Collected
2021-01-18	Collected
2021-01-25	Collected
2021-02-22	Collected
2021-03-15	Returned human alleles
2021-03-22	Collected
2021-04-19	Collected
2021-04-26	Matched to human
2021-05-17	Collected
2021-05-24	Fresh bloodmeal spot
2021-05-24	Collected
2020-09-14	Collected
2020-11-16	Fresh bloodmeal spot
2021-03-15	Collected
2021-04-19	Collected
2021-05-17	Matched to human
2021-05-24	Fresh bloodmeal spot
2021-06-28	Fresh bloodmeal spot
2021-06-14	Collected
2020-09-21	Collected
2020-11-02	Matched to human
2021-02-15	Collected
2021-02-22	Collected
2021-03-15	Collected
2021-04-19	Matched to human
2021-04-26	Collected
2021-05-17	Collected
2021-05-24	Collected
2021-06-21	Collected
2021-06-14	Collected
2021-08-30	Matched to human
2020-10-26	Collected
2020-12-14	Collected
2021-02-15	Collected
2021-04-19	Matched to human
2021-04-26	Fresh bloodmeal spot
2021-05-24	Fresh bloodmeal spot
2021-05-24	Collected
2021-05-24	Collected
2021-05-24	Collected
2021-05-17	Returned human alleles
2021-05-17	Collected
2021-05-17	Collected
2021-06-28	Matched to human
2021-06-21	Collected
2021-06-14	Collected
2021-07-19	Collected
2021-05-17	Collected
2021-06-14	Collected
2020-07-06	Collected
2021-05-24	Matched to human
2021-05-17	Collected
2021-06-21	Matched to human
2021-06-14	Collected
2020-09-14	Fresh bloodmeal spot
2021-04-19	Collected
2021-04-26	Collected
2021-05-24	Fresh bloodmeal spot
2020-11-02	Collected
2021-03-05	Matched to human
2021-05-28	Collected
2021-06-04	Collected
2021-04-09	Matched to human
2021-04-30	Returned human alleles
2021-05-07	Returned human alleles
2021-05-28	Collected
2021-03-05	Collected
2021-03-26	Collected
2021-04-30	Collected
2021-05-07	Matched to human
2021-05-28	Matched to human
2021-06-25	Collected
2021-06-04	Collected
2021-07-09	Collected
2021-03-05	Collected
2021-03-26	Collected
2021-04-30	Matched to human
2021-05-07	Collected
2021-05-28	Matched to human
2021-06-04	Collected
2021-03-05	Collected
2021-03-26	Matched to human
2021-05-07	Collected
2021-05-28	Collected
2021-06-25	Collected
2021-07-09	Collected
2021-02-26	Collected
2021-03-26	Collected
2021-04-09	Collected
2021-06-04	Matched to human
2021-08-27	Fresh bloodmeal spot
2021-05-07	Fresh bloodmeal spot
2021-06-04	Fresh bloodmeal spot
2021-02-26	Fresh bloodmeal spot
2021-04-09	Collected
2021-05-07	Collected
2021-05-28	Collected
2021-07-09	Fresh bloodmeal spot
2021-01-15	Collected
2021-03-26	Collected
2021-05-07	Collected
2021-06-04	Returned human alleles
2021-07-09	Returned human alleles
2021-07-02	Collected
2021-01-05	Collected
2021-01-19	Collected
2021-02-23	Collected
2021-03-16	Collected
2021-03-23	Matched to human
2021-03-30	Collected
2021-04-20	Collected
2021-04-27	Collected
2021-05-18	Collected
2021-05-18	Collected
2021-05-18	Collected
2021-05-18	Collected
2021-05-25	Returned human alleles
2021-05-25	Collected
2021-05-25	Collected
2021-05-25	Collected
2021-06-22	Collected
2021-06-22	Matched to human
2021-06-15	Returned human alleles
2021-06-15	Collected
2021-06-15	Matched to human
2021-07-27	Collected
2020-09-22	Collected
2020-11-24	Collected
2021-01-26	Collected
2021-03-23	Collected
2021-03-30	Matched to human
2021-04-20	Fresh bloodmeal spot
2021-05-18	Collected
2021-05-25	Collected
2021-05-25	Returned human alleles
2021-06-29	Collected
2021-06-22	Matched to human
2021-06-15	Fresh bloodmeal spot
2021-08-31	Collected
2021-05-25	Fresh bloodmeal spot
2021-06-22	Collected
2021-06-15	Collected
2021-07-27	Collected
2021-02-16	Collected
2021-02-23	Collected
2021-04-27	Collected
2021-06-29	Collected
2021-06-22	Collected
2021-06-15	Collected
2021-07-27	Matched to human
2021-08-17	Collected
2021-01-05	Collected
2021-01-19	Collected
2021-02-16	Fresh bloodmeal spot
2021-02-23	Matched to human
2021-03-16	Fresh bloodmeal spot
2021-03-30	Collected
2021-04-20	Matched to human
2021-04-27	Collected
2021-05-18	Collected
2021-05-25	Collected
2021-05-25	Collected
2021-06-29	Collected
2021-06-22	Returned human alleles
2021-06-22	Collected
2021-06-15	Collected
2021-07-27	Matched to human
2020-11-03	Collected
2021-02-16	Fresh bloodmeal spot
2021-02-23	Collected
2021-04-20	Collected
2021-04-20	Matched to human
2021-04-20	Collected
2021-04-27	Collected
2021-04-27	Collected
2021-05-18	Collected
2021-05-18	Collected
2021-05-18	Collected
2021-05-25	Collected
2021-05-25	Collected
2021-06-22	Collected
2021-06-15	Collected
2021-06-15	Collected
2021-06-29	Returned human alleles
2021-07-27	Returned human alleles
2020-08-04	Collected
2020-10-06	Matched to human
2020-10-27	Returned human alleles
2021-01-05	Collected
2021-01-19	Collected
2021-01-26	Collected
2021-02-16	Matched to human
2021-02-23	Collected
2021-03-16	Collected
2021-03-23	Matched to human
2021-03-30	Collected
2021-04-20	Collected
2021-04-27	Collected
2021-05-18	Returned human alleles
2021-05-18	Collected
2021-05-18	Collected
2021-05-25	Collected
2021-05-25	Matched to human
2021-06-29	Collected
2021-06-29	Matched to human
2021-06-22	Collected
2021-06-15	Collected
2021-06-15	Collected
2021-07-27	Collected
2021-07-27	Fresh bloodmeal spot
2021-07-27	Collected
2021-02-16	Collected
2021-03-23	Returned human alleles
2021-03-30	Fresh bloodmeal spot
2021-04-27	Collected
2021-05-18	Collected
2021-05-25	Collected
2021-06-29	Collected
2021-06-22	Collected
2021-06-15	Collected
2021-08-31	Fresh bloodmeal spot
2021-06-22	Collected
2021-07-27	Collected
2020-07-07	Collected
2021-04-20	Collected
2021-04-27	Matched to human
2021-05-18	Collected
2021-05-25	Collected
2021-06-22	Collected
2021-06-15	Collected
2021-02-16	Collected
2021-03-16	Matched to human
2021-03-23	Collected
2021-03-30	Collected
2021-04-20	Collected
2021-04-27	Matched to human
2021-04-27	Matched to human
2021-05-18	Collected
2021-05-18	Collected
2021-05-25	Collected
2021-05-25	Collected
2021-05-25	Fresh bloodmeal spot
2021-06-29	Fresh bloodmeal spot
2021-06-22	Collected
2021-06-22	Collected
2021-06-22	Matched to human
2021-06-15	Collected
2021-06-15	Collected
2021-06-15	Collected
2021-07-27	Collected
2020-08-25	Collected
2020-10-27	Collected
2021-01-05	Matched to human
2021-01-19	Matched to human
2021-01-26	Matched to human
2021-02-16	Collected
2021-02-23	Collected
2021-03-16	Collected
2021-03-16	Collected
2021-04-20	Collected
2021-04-27	Collected
2021-05-18	Collected
2021-05-18	Collected
2021-05-25	Collected
2021-06-29	Collected
2021-06-22	Returned human alleles
2021-06-22	Collected
2021-06-15	Matched to human
2021-06-15	Matched to human
2021-06-15	Collected
2021-07-27	Collected
2021-08-31	Collected
2021-08-24	Matched to human
2021-09-21	Collected
2021-04-27	Returned human alleles
2021-06-22	Matched to human
2021-03-04	Fresh bloodmeal spot
2021-05-27	Collected
2021-06-03	Collected
2020-08-13	Collected
2021-02-04	Collected
2021-05-27	Matched to human
2021-06-03	Matched to human
2021-01-28	Matched to human
2021-05-27	Collected
2021-02-25	Matched to human
2021-06-03	Collected
2021-06-24	Matched to human
2021-07-01	Matched to human
2021-07-08	Collected
2021-07-29	Collected
2021-06-03	Collected
2020-07-09	Collected
2021-03-25	Collected
2021-05-06	Matched to human
2021-05-27	Collected
2021-06-03	Matched to human
2021-06-24	Collected
2021-08-05	Collected
2021-07-08	Collected
2020-12-03	Collected
2021-03-04	Collected
2021-03-25	Matched to human
2021-04-29	Matched to human
2021-05-06	Collected
2021-05-27	Collected
2021-06-03	Collected
2021-06-24	Fresh bloodmeal spot
2021-02-25	Collected
2021-04-08	Collected
2021-05-27	Matched to human
2021-05-27	Collected
2021-06-03	Collected
2021-06-24	Collected
2021-07-01	Fresh bloodmeal spot
2021-08-05	Collected
2020-08-13	Returned human alleles
2021-03-25	Collected
2021-05-06	Matched to human
2021-05-27	Matched to human
2021-06-03	Collected
2021-06-24	Matched to human
2021-07-01	Matched to human
2021-03-25	Collected
2021-07-08	Collected
2021-05-19	Collected
2021-05-26	Matched to human
2021-06-16	Fresh bloodmeal spot
2021-07-28	Fresh bloodmeal spot
2020-07-08	Matched to human
2021-03-31	Matched to human
2021-04-21	Collected
2021-04-28	Collected
2021-05-19	Matched to human
2021-05-19	Matched to human
2021-05-26	Matched to human
2021-06-23	Collected
2021-06-16	Matched to human
2020-10-21	Matched to human
2021-04-21	Collected
2021-04-28	Matched to human
2021-05-19	Collected
2021-05-26	Matched to human
2021-05-26	Returned human alleles
2021-06-16	Collected
2020-07-22	Matched to human
2020-10-28	Matched to human
2021-04-21	Collected
2021-04-28	Collected
2021-05-19	Fresh bloodmeal spot
2020-07-22	Matched to human
2020-07-08	Collected
2021-05-19	Collected
2021-06-16	Collected
2021-05-19	Collected
2021-06-30	Collected
2021-06-16	Collected
2020-10-07	Collected
2021-05-19	Collected
2021-05-26	Collected
2021-06-23	Matched to human
2021-06-16	Matched to human
2020-10-28	Fresh bloodmeal spot
2021-01-20	Collected
2021-04-28	Matched to human
2021-05-19	Collected
2021-05-19	Collected
2021-05-26	Collected
2021-06-23	Collected
2021-06-16	Collected
2021-05-19	Collected
2021-05-26	Matched to human
2021-06-16	Collected
2020-08-26	Collected
2020-10-28	Collected
2020-12-16	Matched to human
2021-03-24	Matched to human
2021-05-19	Collected
2021-05-19	Collected
2021-05-26	Matched to human
2021-06-30	Fresh bloodmeal spot
2021-06-23	Collected
2021-06-16	Collected
2020-07-08	Matched to human
2021-05-19	Collected
2021-05-26	Matched to human
2021-06-16	Collected
2021-02-15	Collected
2021-03-29	Matched to human
2021-04-19	Collected
2021-04-26	Collected
2021-05-17	Matched to human
2021-05-17	Collected
2021-05-24	Collected
2021-05-24	Collected
2021-06-21	Collected
2021-06-14	Matched to human
2020-10-05	Fresh bloodmeal spot
2020-11-02	Collected
2020-11-23	Matched to human
2020-11-30	Matched to human
2021-03-29	Collected
2021-05-24	Fresh bloodmeal spot
2021-05-17	Collected
2021-05-17	Collected
2021-06-28	Collected
2021-06-21	Matched to human
2021-06-14	Fresh bloodmeal spot
2021-03-29	Fresh bloodmeal spot
2021-05-17	Returned human alleles
2021-05-24	Collected
2021-02-15	Collected
2021-05-17	Collected
2021-05-24	Collected
2021-06-14	Matched to human
2020-09-21	Collected
2020-10-05	Matched to human
2020-10-19	Collected
2021-01-18	Collected
2021-04-19	Collected
2021-04-26	Collected
2021-05-17	Collected
2021-05-17	Collected
2021-05-17	Collected
2021-05-24	Collected
2021-06-28	Matched to human
2021-06-21	Collected
2021-06-14	Collected
2021-05-17	Collected
2021-05-24	Collected
2021-06-14	Collected
2021-05-17	Fresh bloodmeal spot
2021-05-24	Collected
2021-01-18	Collected
2021-02-22	Matched to human
2021-04-26	Collected
2021-05-17	Collected
2021-05-24	Returned human alleles
2021-05-24	Fresh bloodmeal spot
2020-11-16	Collected
2021-04-19	Collected
2021-05-17	Collected
2021-05-24	Fresh bloodmeal spot
2021-06-28	Matched to human
2021-06-14	Collected
2020-09-21	Collected
2021-02-15	Collected
2021-02-22	Collected
2021-04-26	Collected
2021-05-17	Collected
2021-05-24	Fresh bloodmeal spot
2021-06-21	Collected
2021-06-14	Collected
2021-02-15	Collected
2021-04-19	Collected
2021-04-26	Matched to human
2021-05-24	Returned human alleles
2021-05-24	Collected
2021-05-24	Matched to human
2021-05-24	Collected
2021-05-17	Collected
2021-05-17	Collected
2021-05-17	Collected
2021-06-28	Collected
2021-06-14	Matched to human
2021-05-17	Returned human alleles
2021-06-14	Collected
2021-05-17	Collected
2021-06-21	Matched to human
2021-06-14	Collected
2021-04-19	Collected
2021-04-26	Fresh bloodmeal spot
2021-05-24	Collected
2021-03-05	Collected
2021-04-09	Matched to human
2021-05-07	Matched to human
2021-05-28	Collected
2021-03-05	Collected
2021-04-30	Collected
2021-06-25	Collected
2021-06-04	Collected
2021-03-05	Collected
2021-03-26	Matched to human
2021-04-30	Collected
2021-05-07	Collected
2021-05-28	Matched to human
2021-06-04	Collected
2021-03-05	Matched to human
2021-05-07	Collected
2021-05-28	Collected
2021-06-25	Collected
2021-06-04	Collected
2021-08-27	Matched to human
2021-04-09	Collected
2021-05-07	Collected
2021-05-28	Collected
2021-06-04	Collected
2021-07-09	Collected
2021-07-02	Collected
2021-01-19	Collected
2021-02-23	Collected
2021-03-16	Collected
2021-03-30	Collected
2021-04-20	Matched to human
2021-04-27	Collected
2021-05-18	Collected
2021-05-18	Collected
2021-05-18	Collected
2021-05-25	Fresh bloodmeal spot
2021-05-25	Collected
2021-05-25	Collected
2021-05-25	Collected
2021-06-22	Collected
2021-06-22	Collected
2021-06-15	Matched to human
2021-06-15	Matched to human
2021-06-15	Collected
2021-01-26	Collected
2021-03-23	Collected
2021-03-30	Matched to human
2021-05-18	Collected
2021-05-25	Fresh bloodmeal spot
2021-05-25	Collected
2021-06-29	Matched to human
2021-06-22	Matched to human
2021-06-15	Fresh bloodmeal spot
2021-05-25	Collected
2021-06-22	Fresh bloodmeal spot
2021-06-15	Matched to human
2021-07-27	Collected
2021-02-16	Matched to human
2021-02-23	Collected
2021-04-27	Collected
2021-06-29	Collected
2021-06-22	Matched to human
2021-06-15	Collected
2021-07-27	Collected
2021-02-16	Fresh bloodmeal spot
2021-02-23	Collected
2021-03-30	Collected
2021-04-20	Collected
2021-04-27	Fresh bloodmeal spot
2021-05-18	Collected
2021-05-25	Collected
2021-05-25	Collected
2021-06-29	Collected
2021-06-22	Collected
2021-06-22	Collected
2021-06-15	Matched to human
2021-07-27	Matched to human
2021-02-16	Collected
2021-02-23	Collected
2021-04-20	Returned human alleles
2021-04-20	Matched to human
2021-04-20	Collected
2021-04-27	Collected
2021-04-27	Matched to human
2021-05-18	Collected
2021-05-18	Collected
2021-05-18	Collected
2021-05-25	Matched to human
2021-05-25	Collected
2021-06-22	Collected
2021-06-15	Collected
2021-06-29	Matched to human
2020-10-27	Matched to human
2021-01-05	Fresh bloodmeal spot
2021-03-16	Collected
2021-03-23	Collected
2021-03-30	Collected
2021-04-20	Matched to human
2021-04-27	Fresh bloodmeal spot
2021-05-18	Matched to human
2021-05-18	Matched to human
2021-05-18	Collected
2021-05-25	Collected
2021-05-25	Collected
2021-06-29	Matched to human
2021-06-29	Collected
2021-06-22	Collected
2021-06-15	Collected
2021-06-15	Fresh bloodmeal spot
2021-07-27	Fresh bloodmeal spot
2021-07-27	Matched to human
2021-07-27	Collected
2021-03-23	Collected
2021-04-27	Collected
2021-05-18	Collected
2021-05-25	Collected
2021-06-29	Collected
2021-06-22	Collected
2021-06-15	Collected
2021-04-27	Collected
2021-05-18	Collected
2021-05-25	Collected
2021-06-22	Collected
2021-03-16	Collected
2021-03-23	Collected
2021-03-30	Collected
2021-04-20	Collected
2021-04-27	Collected
2021-04-27	Collected
2021-05-18	Collected
2021-05-18	Collected
2021-05-25	Matched to human
2021-05-25	Matched to human
2021-05-25	Collected
2021-06-29	Collected
2021-06-22	Matched to human
2021-06-22	Collected
2021-06-22	Collected
2021-06-15	Collected
2021-06-15	Collected
2021-06-15	Collected
2021-07-27	Collected
2021-01-05	Matched to human
2021-01-19	Collected
2021-01-26	Collected
2021-02-16	Matched to human
2021-02-23	Collected
2021-03-16	Matched to human
2021-05-18	Matched to human
2021-05-18	Matched to human
2021-05-25	Matched to human
2021-06-22	Returned human alleles
2021-06-15	Fresh bloodmeal spot
2021-06-15	Collected
2021-08-24	Matched to human
2021-06-22	Collected
2021-03-04	Collected
2021-05-27	Matched to human
2021-06-03	Collected
2020-08-13	Collected
2021-06-03	Collected
2021-05-27	Collected
2021-06-03	Collected
2021-06-24	Collected
2021-07-01	Matched to human
2021-07-29	Collected
2021-05-06	Collected
2021-05-27	Collected
2021-06-24	Collected
2021-03-25	Returned human alleles
2021-04-29	Fresh bloodmeal spot
2021-05-06	Matched to human
2021-05-27	Collected
2021-06-03	Collected
2021-06-24	Matched to human
2021-05-27	Collected
2021-05-27	Collected
2021-06-03	Returned human alleles
2021-06-24	Collected
2021-08-05	Matched to human
2021-03-25	Collected
2021-05-27	Matched to human
2021-06-03	Collected
2021-06-24	Matched to human
2021-05-19	Collected
2021-05-26	Collected
2021-06-16	Matched to human
2020-07-08	Fresh bloodmeal spot
2021-03-31	Collected
2021-04-21	Collected
2021-04-28	Collected
2021-05-19	Collected
2021-05-19	Matched to human
2021-05-26	Collected
2021-06-23	Matched to human
2021-06-16	Collected
2021-04-21	Collected
2021-04-28	Matched to human
2021-05-19	Collected
2021-05-26	Matched to human
2021-05-26	Matched to human
2021-06-16	Matched to human
2020-10-28	Collected
2021-04-21	Collected
2021-04-28	Matched to human
2020-07-22	Matched to human
2021-05-19	Collected
2021-05-19	Collected
2021-06-16	Fresh bloodmeal spot
2021-06-16	Fresh bloodmeal spot
2021-04-28	Matched to human
2021-05-19	Collected
2021-05-19	Collected
2021-05-26	Fresh bloodmeal spot
2021-06-23	Collected
2021-06-16	Collected
2021-05-26	Matched to human
2021-06-16	Collected
2020-10-28	Returned human alleles
2020-12-16	Matched to human
2021-05-19	Collected
2021-05-19	Collected
2021-05-26	Fresh bloodmeal spot
2021-06-16	Collected
2020-07-08	Collected
2021-05-26	Matched to human
2021-06-16	Collected
2021-02-15	Collected
2021-04-26	Collected
2021-05-17	Collected
2021-05-17	Collected
2021-05-24	Collected
2021-05-24	Collected
2021-06-14	Fresh bloodmeal spot
2020-10-05	Collected
2021-03-29	Matched to human
2021-05-24	Returned human alleles
2021-05-17	Collected
2021-05-17	Collected
2021-06-28	Collected
2021-06-21	Collected
2021-06-14	Collected
2021-05-17	Collected
2021-05-24	Collected
2021-05-17	Matched to human
2021-05-24	Collected
2020-09-21	Matched to human
2020-10-19	Matched to human
2021-04-19	Collected
2021-04-26	Matched to human
2021-05-17	Returned human alleles
2021-05-17	Collected
2021-05-17	Matched to human
2021-05-24	Returned human alleles
2021-06-28	Fresh bloodmeal spot
2021-06-21	Collected
2021-06-14	Collected
2021-05-17	Fresh bloodmeal spot
2021-05-24	Collected
2021-06-14	Collected
2021-05-17	Fresh bloodmeal spot
2021-04-26	Collected
2021-05-17	Collected
2021-05-24	Fresh bloodmeal spot
2021-05-24	Collected
2020-11-16	Collected
2021-04-19	Collected
2021-05-17	Collected
2021-05-24	Collected
2021-06-28	Collected
2021-02-15	Collected
2021-02-22	Matched to human
2021-04-26	Collected
2021-05-17	Fresh bloodmeal spot
2021-05-24	Collected
2021-06-21	Collected
2021-06-14	Collected
2021-04-19	Collected
2021-04-26	Collected
2021-05-24	Matched to human
2021-05-24	Returned human alleles
2021-05-24	Collected
2021-05-24	Collected
2021-05-17	Matched to human
2021-05-17	Matched to human
2021-05-17	Collected
2021-06-28	Matched to human
2021-06-14	Fresh bloodmeal spot
2021-05-17	Collected
2021-06-21	Matched to human
2021-06-14	Matched to human
2021-04-19	Collected
2021-04-26	Collected
2021-05-24	Collected
2021-03-05	Collected
2021-05-07	Matched to human
2021-05-28	Collected
2021-04-30	Collected
2021-03-26	Matched to human
2021-05-07	Collected
2021-05-28	Collected
2021-03-05	Collected
2021-05-07	Collected
2021-05-28	Collected
2021-06-25	Collected
2021-04-09	Collected
2021-05-28	Collected
2021-06-04	Matched to human
2021-02-23	Collected
2021-03-30	Collected
2021-04-20	Matched to human
2021-04-27	Collected
2021-05-18	Collected
2021-05-18	Collected
2021-05-18	Collected
2021-05-25	Collected
2021-05-25	Collected
2021-05-25	Collected
2021-05-25	Collected
2021-06-22	Matched to human
2021-06-22	Collected
2021-06-15	Matched to human
2021-06-15	Collected
2021-06-15	Collected
2021-03-30	Matched to human
2021-05-18	Collected
2021-05-25	Returned human alleles
2021-06-29	Collected
2021-06-22	Collected
2021-06-15	Matched to human
2021-05-25	Collected
2021-06-22	Fresh bloodmeal spot
2021-06-15	Collected
2021-02-23	Collected
2021-04-27	Collected
2021-06-22	Collected
2021-07-27	Collected
2021-02-23	Collected
2021-03-30	Collected
2021-04-20	Collected
2021-04-27	Collected
2021-05-18	Collected
2021-05-25	Collected
2021-05-25	Collected
2021-06-29	Collected
2021-06-22	Matched to human
2021-06-22	Matched to human
2021-06-15	Matched to human
2021-02-16	Matched to human
2021-02-23	Collected
2021-04-20	Matched to human
2021-04-20	Collected
2021-04-27	Collected
2021-04-27	Collected
2021-05-18	Collected
2021-05-18	Collected
2021-05-18	Collected
2021-05-25	Collected
2021-05-25	Collected
2021-06-22	Returned human alleles
2021-06-15	Collected
2021-01-05	Collected
2021-03-16	Returned human alleles
2021-03-23	Fresh bloodmeal spot
2021-03-30	Returned human alleles
2021-04-20	Matched to human
2021-04-27	Fresh bloodmeal spot
2021-05-18	Matched to human
2021-05-18	Collected
2021-05-18	Collected
2021-05-25	Matched to human
2021-05-25	Collected
2021-06-29	Matched to human
2021-06-29	Collected
2021-06-22	Matched to human
2021-06-15	Collected
2021-06-15	Matched to human
2021-07-27	Matched to human
2021-07-27	Matched to human
2021-07-27	Collected
2021-03-23	Collected
2021-04-27	Collected
2021-05-18	Collected
2021-05-25	Fresh bloodmeal spot
2021-06-29	Collected
2021-06-22	Returned human alleles
2021-06-15	Collected
2021-05-18	Collected
2021-05-25	Collected
2021-06-22	Collected
2021-03-23	Collected
2021-04-20	Collected
2021-04-27	Matched to human
2021-04-27	Collected
2021-05-18	Collected
2021-05-18	Collected
2021-05-25	Collected
2021-05-25	Collected
2021-05-25	Collected
2021-06-29	Collected
2021-06-22	Fresh bloodmeal spot
2021-06-22	Matched to human
2021-06-22	Collected
2021-06-15	Collected
2021-06-15	Collected
2021-06-15	Collected
2021-07-27	Matched to human
2021-01-19	Collected
2021-01-26	Collected
2021-02-16	Matched to human
2021-02-23	Collected
2021-03-16	Fresh bloodmeal spot
2021-05-18	Collected
2021-05-18	Matched to human
2021-05-25	Matched to human
2021-06-22	Fresh bloodmeal spot
2021-06-15	Matched to human
2021-06-15	Collected
2021-08-24	Collected
2021-03-04	Fresh bloodmeal spot
2021-05-27	Collected
2021-06-03	Collected
2021-06-03	Collected
2021-06-24	Collected
2021-07-01	Matched to human
2021-05-27	Matched to human
2021-06-24	Matched to human
2021-03-25	Collected
2021-05-06	Matched to human
2021-05-27	Collected
2021-06-03	Collected
2021-06-24	Collected
2021-05-27	Collected
2021-05-27	Collected
2021-06-24	Collected
2021-03-25	Matched to human
2021-05-27	Collected
2021-06-03	Matched to human
2021-06-24	Matched to human
2021-06-16	Matched to human
2020-07-08	Matched to human
2021-03-31	Fresh bloodmeal spot
2021-04-21	Collected
2021-04-28	Matched to human
2021-05-19	Matched to human
2021-05-19	Collected
2021-05-26	Collected
2021-06-23	Matched to human
2021-06-16	Collected
2021-04-21	Collected
2021-04-28	Matched to human
2021-05-19	Collected
2021-05-26	Matched to human
2021-05-26	Matched to human
2021-06-16	Matched to human
2021-04-21	Matched to human
2021-06-16	Matched to human
2021-06-16	Returned human alleles
2021-05-19	Collected
2021-05-19	Collected
2021-05-26	Matched to human
2021-06-23	Collected
2021-06-16	Collected
2021-05-26	Matched to human
2020-10-28	Matched to human
2021-05-19	Collected
2021-05-19	Collected
2021-05-26	Fresh bloodmeal spot
2021-06-16	Collected
2021-05-26	Collected
2021-06-16	Collected
2021-04-26	Matched to human
2021-05-17	Matched to human
2021-05-17	Collected
2021-05-24	Fresh bloodmeal spot
2021-05-24	Collected
2021-06-14	Fresh bloodmeal spot
2021-03-29	Collected
2021-05-24	Matched to human
2021-05-17	Collected
2021-05-17	Collected
2021-06-28	Collected
2021-06-14	Collected
2021-05-17	Collected
2021-05-24	Collected
2021-05-17	Matched to human
2021-05-24	Collected
2021-04-26	Matched to human
2021-05-17	Collected
2021-05-17	Collected
2021-05-17	Matched to human
2021-05-24	Matched to human
2021-06-28	Matched to human
2021-05-17	Collected
2021-05-24	Returned human alleles
2021-06-14	Fresh bloodmeal spot
2021-05-17	Collected
2021-05-24	Collected
2020-11-16	Collected
2021-04-19	Collected
2021-05-17	Collected
2021-05-24	Collected
2021-06-28	Collected
2021-02-15	Collected
2021-04-26	Collected
2021-05-17	Returned human alleles
2021-05-24	Fresh bloodmeal spot
2021-06-14	Collected
2021-04-19	Collected
2021-04-26	Matched to human
2021-05-24	Collected
2021-05-24	Fresh bloodmeal spot
2021-05-24	Collected
2021-05-24	Collected
2021-05-17	Collected
2021-05-17	Collected
2021-05-17	Collected
2021-06-14	Collected
2021-05-17	Collected
2021-06-21	Matched to human
2021-06-14	Collected
2021-05-24	Collected
2021-03-26	Collected
2021-03-05	Collected
2021-05-07	Matched to human
2021-05-28	Collected
2021-06-04	Collected
2021-02-23	Collected
2021-03-30	Matched to human
2021-04-20	Collected
2021-04-27	Collected
2021-05-18	Collected
2021-05-18	Collected
2021-05-18	Collected
2021-05-25	Collected
2021-05-25	Collected
2021-05-25	Collected
2021-05-25	Collected
2021-06-22	Collected
2021-06-22	Matched to human
2021-06-15	Matched to human
2021-06-15	Returned human alleles
2021-06-15	Collected
2021-03-30	Returned human alleles
2021-05-18	Collected
2021-05-25	Collected
2021-06-29	Collected
2021-06-15	Collected
2021-04-27	Collected
2021-06-22	Collected
2021-07-27	Returned human alleles
2021-02-23	Collected
2021-03-30	Collected
2021-04-20	Matched to human
2021-04-27	Collected
2021-05-18	Collected
2021-05-25	Collected
2021-05-25	Collected
2021-06-29	Matched to human
2021-06-22	Matched to human
2021-06-22	Matched to human
2021-06-15	Fresh bloodmeal spot
2021-02-16	Matched to human
2021-02-23	Matched to human
2021-04-20	Matched to human
2021-04-20	Matched to human
2021-04-27	Matched to human
2021-04-27	Collected
2021-05-18	Collected
2021-05-18	Matched to human
2021-05-18	Collected
2021-05-25	Fresh bloodmeal spot
2021-05-25	Collected
2021-06-22	Collected
2021-06-15	Collected
2021-03-16	Collected
2021-03-30	Matched to human
2021-04-20	Collected
2021-04-27	Matched to human
2021-05-18	Matched to human
2021-05-18	Collected
2021-05-18	Collected
2021-05-25	Collected
2021-05-25	Collected
2021-06-29	Collected
2021-06-29	Collected
2021-06-22	Matched to human
2021-06-15	Collected
2021-06-15	Matched to human
2021-07-27	Matched to human
2021-07-27	Matched to human
2021-04-27	Collected
2021-05-18	Collected
2021-06-22	Collected
2021-06-15	Collected
2021-05-18	Collected
2021-05-25	Collected
2021-06-22	Collected
2021-04-20	Collected
2021-04-27	Collected
2021-04-27	Matched to human
2021-05-18	Collected
2021-05-18	Collected
2021-05-25	Collected
2021-05-25	Collected
2021-05-25	Returned human alleles
2021-06-29	Collected
2021-06-22	Collected
2021-06-22	Collected
2021-06-22	Collected
2021-06-15	Collected
2021-06-15	Collected
2021-06-15	Collected
2021-07-27	Matched to human
2021-01-19	Collected
2021-01-26	Collected
2021-02-16	Fresh bloodmeal spot
2021-02-23	Matched to human
2021-03-16	Fresh bloodmeal spot
2021-05-18	Matched to human
2021-05-18	Matched to human
2021-05-25	Matched to human
2021-06-22	Collected
[truncated: 1,039 more rows]

## Sheet: fig_1b
est_noc	n_matches
2	0
1	1
0	0
1	1
0	0
0	0
1	1
1	1
2	1
1	1
1	0
1	1
1	1
1	1
1	1
1	1
1	1
0	0
0	0
0	0
0	0
1	1
0	0
1	1
0	0
0	0
0	0
0	0
1	1
1	0
0	0
0	0
1	1
1	1
1	1
1	1
0	0
2	2
1	1
1	1
1	1
1	1
1	1
1	1
1	1
0	0
1	1
1	1
1	1
1	1
1	1
1	1
0	0
0	0
0	0
1	0
2	1
1	1
0	0
0	0
0	0
0	0
0	0
1	1
1	1
1	1
0	0
0	0
0	0
1	0
0	0
0	0
1	1
0	0
1	1
2	2
1	1
1	1
1	1
1	1
1	1
0	0
1	1
1	1
1	1
1	1
1	1
1	1
0	0
1	1
1	1
1	1
1	0
2	1
1	1
1	1
1	1
2	2
1	1
1	0
1	1
0	0
2	2
1	1
1	1
1	1
0	0
1	1
1	1
1	1
1	1
1	1
1	1
0	0
1	1
1	1
2	1
1	0
0	0
0	0
1	0
1	1
1	0
0	0
1	1
0	0
1	1
0	0
1	0
1	1
2	2
0	0
1	1
1	1
0	0
1	0
1	0
0	0
0	0
1	1
1	0
1	1
0	0
2	1
0	0
0	0
0	0
2	2
0	0
1	1
1	0
2	1
2	2
0	0
0	0
1	0
0	0
‚â•3	0
0	0
0	0
0	0
0	0
0	0
0	0
0	0
0	0
1	0
2	2
0	0
0	0
1	1
1	1
0	0
0	0
1	1
1	1
0	0
1	1
2	2
1	1
1	1
1	1
0	0
1	1
0	0
1	1
0	0
2	2
0	0
1	0
1	0
0	0
0	0
0	0
0	0
0	0
0	0
1	1
1	1
0	0
0	0
0	0
2	2
2	1
2	2
1	1
0	0
1	1
1	1
1	1
1	0
1	1
0	0
1	1
1	0
1	1
1	0
2	1
1	0
0	0
1	0
1	1
0	0
0	0
0	0
0	0
0	0
0	0
1	1
1	0
0	0
0	0
2	1
2	1
2	1
2	1
0	0
0	0
2	2
0	0
1	1
0	0
0	0
1	1
1	1
0	0
1	0
1	1
1	1
1	1
1	1
1	1
1	1
1	1
1	1
1	1
1	1
2	2
2	2
1	1
1	1
1	1
‚â•3	0
1	1
1	1
0	0
0	0
0	0
0	0
1	1
0	0
1	1
1	1
1	1
1	1
1	1
1	0
1	1
1	1
2	0
0	0
1	1
1	0
0	0
1	1
1	1
1	1
1	1
1	1
0	0
1	1
1	1
2	2
1	1
2	2
1	1
2	1
2	1
1	1
1	1
1	1
0	0
1	0
1	1
1	1
0	0
0	0
1	1
1	0
0	0
0	0
0	0
0	0
0	0
1	0
0	0
0	0
1	0
0	0
1	1
0	0
0	0
2	1
1	0
1	0
2	1
2	2
1	1
2	0
1	1
1	1
1	1
1	0
1	1
2	1
2	1
2	2
1	1
2	1
1	0
1	1
1	1
1	1
1	1
1	1
1	1
1	1
1	1
2	1
1	1
2	2
2	0
2	2
1	1
1	0
1	1
2	1
1	0
1	1
1	1
1	1
1	1
1	0
1	1
2	2
2	2
1	1
2	0
1	0
1	1
1	0
0	0
0	0
0	0
1	1
1	1
1	0
1	1
1	1
0	0
0	0
0	0
1	1
1	1
2	2
1	0
1	1
1	1
0	0
0	0
0	0
1	0
1	1
1	0
1	0
1	1
1	1
1	1
1	1
1	1
1	1
1	1
0	0
0	0
0	0
1	1
1	0
0	0
0	0
1	1
0	0
0	0
1	1
1	1
0	0
1	1
1	1
1	1
1	1
1	0
1	0
0	0
1	0
1	0
0	0
0	0
1	1
0	0
2	1
2	1
0	0
1	1
1	1
0	0
1	1
1	0
1	1
1	1
0	0
0	0
1	1
1	1
2	2
1	1
0	0
1	1
1	1
2	2
1	0
1	1
0	0
2	1
1	1
2	2
2	1
1	1
1	1
0	0
2	2
1	0
1	1
2	2
2	2
1	0
1	1
0	0
1	1
0	0
0	0
1	1
1	1
1	1
1	1
1	1
0	0
1	0
0	0
0	0
1	1
1	1
0	0
2	2
1	0
1	1
1	1
1	1
1	1
1	1
1	1
1	1
1	0
1	1
1	1
0	0
0	0
0	0
1	1
1	1
2	1
1	1
1	1
1	1
1	0
1	0
1	0
‚â•3	1
1	1
1	1
1	0
2	1
1	1
1	0
2	2
1	1
1	0
2	1
1	0
1	1
0	0
0	0
0	0
‚â•3	2
1	0
1	1
1	1
0	0
1	0
1	1
1	0
2	1
2	1
1	1
1	1
0	0
2	1
2	1
0	0
2	2
2	2
1	1
1	1
1	1
1	1
2	2
2	2
2	2
1	1
1	0
0	0
1	1
1	1
2	1
0	0
2	2
1	1
1	1
2	1
0	0
1	1
1	1
1	0
0	0
0	0
0	0
2	1
1	1
2	1
0	0
1	1
1	0
1	1
1	1
1	1
1	1
1	1
1	1
1	1
1	1
1	1
1	1
1	1
1	1
2	2
1	1
1	1
1	1
0	0
1	1
1	1
1	1
2	1
1	1
1	1
1	1
1	0
0	0
0	0
1	1
2	1
1	0
1	1
1	1
1	1
2	0
1	0
2	2
1	1
1	1
1	1
1	1
1	0
1	0
0	0
1	0
0	0
0	0
1	1
0	0
1	0
0	0
0	0
0	0
1	1
1	1
1	1
1	1
1	1
1	1
1	1
0	0
1	1
1	1
1	1
1	1
1	1
2	1
2	2
1	1
0	0
1	1
1	1
1	1
1	1
1	1
1	1
1	1
1	1
1	1
1	1
2	1
1	1
1	1
1	1
1	1
1	1
1	1
0	0
1	1
0	0
0	0
0	0
0	0
1	0
0	0
0	0
1	1
2	2
1	0
1	1
0	0
1	1
0	0
1	1
1	1
2	2
1	1
2	2
1	1
1	1
1	1
2	1
1	1
1	1
1	1
1	1
2	2
1	1
0	0
1	1
1	1
2	1
0	0
1	1
0	0
1	1
1	1
1	1
1	1
0	0
1	1
1	1
0	0
0	0
1	1
1	1
1	1
1	1
0	0
1	1
1	1
1	1
1	1
0	0
0	0
0	0
1	1
1	1
1	1
1	1
1	1
0	0
1	1
1	1
1	1
1	1
1	1
1	1
1	1
1	1
1	1
1	1
1	1
1	1
1	1
1	1
1	1
1	1
1	1
1	1
1	1
0	0
1	1
1	1
1	1
0	0
1	1
0	0
1	1
1	0
1	1
0	0
0	0
0	0
1	0
0	0
0	0
0	0
0	0
1	1
1	0
0	0
0	0
0	0
0	0
0	0
1	0
1	0
0	0
1	0
1	1
0	0
1	1
1	1
1	1
1	1
0	0
1	0
1	1
1	1
1	1
0	0
0	0
0	0
0	0
1	1
1	1
0	0
1	1
1	1
1	1
1	1
1	1
1	1
1	1
1	1
1	1
2	2
1	1
1	1
1	0
1	0
1	1
1	1
1	1
1	1
1	1
1	1
1	1
1	1
1	1
1	1
0	0
1	1
1	1
1	1
2	2
1	1
1	1
1	1
1	1
1	1
1	1
1	1
1	1
1	1
2	0
1	1
1	1
1	0
1	1
1	1
0	0
1	1
2	1
1	1
1	1
1	1
1	1
1	1
1	1
0	0
1	1
0	0
0	0
1	1
0	0
1	0
1	1
0	0
0	0
1	1
1	1
1	1
1	1
1	1
1	0
0	0
0	0
1	1
1	1
1	0
1	1
1	1
1	1
1	1
1	1
1	1
1	1
1	1
1	1
1	1
1	1
1	1
1	1
1	1
1	1
0	0
0	0
0	0
1	1
1	1
0	0
1	1
0	0
1	1
1	1
0	0
2	1
1	1
0	0
1	1
2	2
0	0
1	1
1	1
0	0
2	0
1	1
1	1
0	0
0	0
2	1
1	1
1	1
0	0
1	1
1	1
0	0
1	1
1	1
1	1
1	1
1	1
1	1
1	1
1	1
1	1
1	1
1	1
1	1
2	1
1	0
1	1
1	1
1	1
0	0
2	2
0	0
0	0
1	1
1	1
1	1
1	1
0	0
1	1
1	1
1	1
1	1
2	1
1	1
1	1
1	0
2	2
1	1
2	1
1	0
2	2
1	1
1	1
1	0
2	2
1	1
1	1
1	0
2	2
1	1
0	0
0	0
2	2
1	1
1	0
0	0
1	1
1	1
1	1
1	1
1	1
1	1
1	1
1	1
1	1
1	1
2	1
1	1
1	1
1	1
0	0
1	1
2	2
1	1
1	1
0	0
1	1
0	0
1	1
0	0
1	1
1	0
1	1
1	0
1	1
0	0
1	1
0	0
1	0
1	1
0	0
0	0
2	1
1	1
0	0
0	0
0	0
1	1
1	1
1	1
0	0
0	0
1	1
0	0
0	0
1	1
0	0
0	0
0	0
0	0
0	0
0	0
0	0
0	0
0	0
1	0
0	0
1	0
0	0
2	2
2	2
2	1
1	1
2	1
2	0
1	1
0	0
1	1
1	1
1	1
1	1
1	1
1	1
1	1
1	1
0	0
1	1
1	1
0	0
0	0
0	0
0	0
0	0
0	0
0	0
1	1
1	1
1	1
1	1
2	1
1	1
1	1
1	1
1	1
1	1
1	1
1	0
1	1

## Sheet: fig_1c
match_type	n	match_type_num
Building	548	Building 76% (73%, 79%)
Family compound	676	Family compound 94% (92%, 95%)
Village	701	Village 97% (96%, 98%)
z	720	NA
a	1	NA
Sleeping space	1	NA

## Sheet: fig_1d
share	n	share_num
Sleeping space	19	Sleeping space 33% (22%, 46%)
Building	44	Building 76% (63%, 85%)
Family compound	51	Family compound 88% (77%, 94%)
Village	55	Village 95% (86%, 98%)
z	58	NA
a	1	NA

## Sheet: fig_2a
hh_id	num_mem	mem_index	n
K14	4	a	0
K14	4	b	0
K14	4	c	0
K14	4	d	0
L07	6	a	0
L07	6	b	0
L07	6	c	0
L07	6	d	0
L11	7	a	0
L11	7	b	0
L11	7	c	0
L11	7	d	0
L11	7	e	0
L11	7	f	0
L11	7	g	0
L13	11	a	0
L13	11	b	0
L13	11	c	0
L13	11	d	0
L13	11	e	0
L13	11	f	0
L13	11	g	0
L13	11	h	0
L13	11	i	0
L13	11	j	0
L15	3	a	0
L15	3	b	0
L15	3	c	0
L16	6	a	0
L16	6	b	0
L16	6	c	0
L16	6	d	0
L16	6	e	0
L16	6	f	0
L17	6	a	0
L17	6	b	0
L17	6	c	0
L17	6	d	0
L17	6	e	0
L17	6	f	0
M04	4	a	0
M04	4	b	0
M04	4	c	0
M04	4	d	0
N02	3	a	0
N02	3	b	0
N02	3	c	0
N05	2	a	0
N05	2	b	0
N12	4	a	0
N12	4	b	0
N12	4	c	0
N12	4	d	0
S07	6	a	0
S07	6	b	0
S07	6	c	0
S07	6	d	0
S07	6	e	0
S11	4	a	0
S11	4	b	0
S11	4	c	0
S11	4	d	0
L07	6	e	0
L07	6	f	0
L13	11	k	0
S07	6	f	0
K17	5	a	1
L14	9	a	1
L19	4	a	1
M19	5	a	1
N06	6	a	1
N10	3	a	1
N16	3	a	1
S03	5	a	1
S17	2	a	1
K17	5	b	0
K17	5	c	0
K17	5	d	0
K17	5	e	0
L14	9	b	0
L14	9	c	0
L14	9	d	0
L14	9	e	0
L14	9	f	0
L14	9	g	0
L14	9	h	0
L14	9	i	0
M19	5	b	0
M19	5	c	0
M19	5	d	0
M19	5	e	0
N06	6	b	0
N06	6	c	0
N06	6	d	0
N06	6	e	0
N06	6	f	0
N10	3	b	0
N10	3	c	0
N16	3	b	0
N16	3	c	0
S03	5	b	0
S03	5	c	0
S03	5	d	0
S03	5	e	0
L19	4	b	0
L19	4	c	0
L19	4	d	0
S17	2	b	0
L01	4	a	2
M18	3	a	2
K03	6	a	1
K03	6	b	1
K07	12	a	1
K07	12	b	1
M12	7	a	1
M12	7	b	1
M13	16	a	1
M13	16	b	1
N07	8	a	1
N07	8	b	1
S08	11	a	1
S08	11	b	1
K03	6	c	0
K03	6	d	0
K03	6	e	0
K03	6	f	0
K07	12	c	0
K07	12	d	0
K07	12	e	0
K07	12	f	0
K07	12	g	0
K07	12	h	0
K07	12	i	0
K07	12	j	0
K07	12	k	0
K07	12	l	0
L01	4	b	0
L01	4	c	0
L01	4	d	0
M12	7	c	0
M12	7	d	0
M12	7	e	0
M12	7	f	0
M12	7	g	0
M13	16	c	0
M13	16	d	0
M13	16	e	0
M13	16	f	0
M13	16	g	0
M13	16	h	0
M13	16	i	0
M13	16	j	0
M13	16	k	0
M13	16	l	0
M13	16	m	0
M13	16	n	0
M13	16	o	0
M18	3	b	0
N07	8	c	0
N07	8	d	0
N07	8	e	0
N07	8	f	0
N07	8	g	0
N07	8	h	0
S08	11	c	0
S08	11	d	0
S08	11	e	0
S08	11	f	0
S08	11	g	0
S08	11	h	0
S08	11	i	0
S08	11	j	0
S08	11	k	0
M13	16	p	0
M18	3	c	0
N03	7	a	3
L04	7	a	2
L12	5	a	2
S10	9	a	2
K09	8	a	1
K09	8	b	1
K09	8	c	1
L04	7	b	1
L12	5	b	1
M15	6	a	1
M15	6	b	1
M15	6	c	1
S10	9	b	1
K09	8	d	0
K09	8	e	0
K09	8	f	0
K09	8	g	0
K09	8	h	0
L04	7	c	0
L04	7	d	0
L04	7	e	0
L04	7	f	0
L12	5	c	0
L12	5	d	0
L12	5	e	0
M15	6	d	0
M15	6	e	0
M15	6	f	0
N03	7	b	0
N03	7	c	0
N03	7	d	0
N03	7	e	0
N03	7	f	0
N03	7	g	0
S10	9	c	0
S10	9	d	0
S10	9	e	0
S10	9	f	0
S10	9	g	0
S10	9	h	0
S10	9	i	0
L04	7	g	0
L18	6	a	2
N09	7	a	2
L09	8	a	1
L09	8	b	1
L09	8	c	1
L09	8	d	1
L18	6	b	1
L18	6	c	1
N09	7	b	1
N09	7	c	1
L09	8	e	0
L09	8	f	0
L09	8	g	0
L09	8	h	0
L18	6	d	0
L18	6	e	0
L18	6	f	0
N09	7	d	0
N09	7	e	0
N09	7	f	0
N09	7	g	0
M05	3	a	4
S06	7	a	3
S13	5	a	3
L02	6	a	2
S01	11	a	2
S06	7	b	2
S13	5	b	2
L02	6	b	1
L02	6	c	1
L02	6	d	1
L05	12	a	1
L05	12	b	1
L05	12	c	1
L05	12	d	1
L05	12	e	1
M05	3	b	1
S01	11	b	1
S01	11	c	1
S01	11	d	1
L02	6	e	0
L02	6	f	0
L05	12	f	0
L05	12	g	0
L05	12	h	0
L05	12	i	0
L05	12	j	0
L05	12	k	0
M05	3	c	0
S01	11	e	0
S01	11	f	0
S01	11	g	0
S01	11	h	0
S01	11	i	0
S01	11	j	0
S01	11	k	0
S06	7	c	0
S06	7	d	0
S06	7	e	0
S06	7	f	0
S06	7	g	0
S13	5	c	0
S13	5	d	0
S13	5	e	0
L05	12	l	0
K10	7	a	2
K10	7	b	1
K10	7	c	1
K10	7	d	1
K10	7	e	1
K10	7	f	0
K10	7	g	0
M14	6	a	6
S09	10	a	3
S09	10	b	2
M14	6	b	1
S09	10	c	1
S09	10	d	1
M14	6	c	0
M14	6	d	0
M14	6	e	0
S09	10	e	0
S09	10	f	0
S09	10	g	0
S09	10	h	0
S09	10	i	0
S09	10	j	0
M14	6	f	0
N14	8	a	7
N08	5	a	5
K12	7	a	4
K12	7	b	3
N08	5	b	3
K12	7	c	1
N14	8	b	1
K12	7	d	0
K12	7	e	0
K12	7	f	0
K12	7	g	0
N08	5	c	0
N08	5	d	0
N08	5	e	0
N14	8	c	0
N14	8	d	0
N14	8	e	0
N14	8	f	0
N14	8	g	0
N14	8	h	0
K16	5	a	5
K16	5	b	5
K11	8	a	3
S16	8	a	3
S16	8	b	3
K11	8	b	2
K11	8	c	2
S16	8	c	2
S16	8	d	2
K11	8	d	1
K11	8	e	1
K11	8	f	1
K11	8	g	0
K11	8	h	0
K16	5	c	0
K16	5	d	0
K16	5	e	0
S16	8	e	0
S16	8	f	0
S16	8	g	0
S16	8	h	0
N04	6	a	5
K04	5	a	4
K04	5	b	3
L08	7	a	3
L08	7	b	3
K04	5	c	2
L08	7	c	2
N04	6	b	2
N04	6	c	2
N04	6	d	2
K04	5	d	1
K04	5	e	1
L08	7	d	1
L08	7	e	1
L08	7	f	1
L08	7	g	0
N04	6	e	0
N04	6	f	0
K01	8	a	7
N11	13	a	4
K01	8	b	3
N11	13	b	2
N11	13	c	2
K01	8	c	1
K01	8	d	1
N11	13	d	1
N11	13	e	1
N11	13	f	1
N11	13	g	1
K01	8	e	0
K01	8	f	0
K01	8	g	0
K01	8	h	0
N11	13	h	0
N11	13	i	0
N11	13	j	0
N11	13	k	0
N11	13	l	0
N11	13	m	0
M03	4	a	10
K13	3	a	7
K13	3	b	6
S05	8	a	5
S05	8	b	3
M03	4	b	2
S05	8	c	2
M03	4	c	1
S05	8	d	1
S05	8	e	1
S05	8	f	1
K13	3	c	0
M03	4	d	0
S05	8	g	0
S05	8	h	0
S14	11	a	5
S14	11	b	2
S14	11	c	2
S14	11	d	2
S14	11	e	2
S14	11	f	1
S14	11	g	0
S14	11	h	0
S14	11	i	0
S14	11	j	0
S14	11	k	0
N13	11	a	13
N15	4	a	13
N13	11	b	3
N15	4	b	2
N15	4	c	1
N13	11	c	0
N13	11	d	0
N13	11	e	0
N13	11	f	0
N13	11	g	0
N13	11	h	0
N15	4	d	0
N13	11	i	0
N13	11	j	0
N13	11	k	0
M06	6	a	7
M06	6	b	4
M06	6	c	3
M06	6	d	2
M06	6	e	1
M06	6	f	0
K15	5	a	10
K15	5	b	6
K15	5	c	6
K15	5	d	0
K15	5	e	0
K02	10	a	7
K02	10	b	5
K02	10	c	4
K02	10	d	3
K02	10	e	2
K02	10	f	2
K02	10	g	0
K02	10	h	0
K02	10	i	0
K02	10	j	0
S04	10	a	11
S04	10	b	6
S04	10	c	3
S04	10	d	2
S04	10	e	1
S04	10	f	1
S04	10	g	1
S04	10	h	0
S04	10	i	0
S04	10	j	0
S02	7	a	18
K05	7	a	16
S02	7	b	15
K05	7	b	6
K05	7	c	5
K05	7	d	5
K05	7	e	2
K05	7	f	2
S02	7	c	2
S02	7	d	1
K05	7	g	0
S02	7	e	0
S02	7	f	0
S02	7	g	0
M01	9	a	19
M01	9	b	9
M01	9	c	8
M01	9	d	3
M01	9	e	2
M01	9	f	1
M01	9	g	1
M01	9	h	1
M01	9	i	0
M07	7	a	15
M07	7	b	11
M07	7	c	10
M07	7	d	8
M07	7	e	2
M07	7	f	0
M07	7	g	0
M17	5	a	38
M17	5	b	8
M17	5	c	2
M17	5	d	1
M17	5	e	1
M16	7	a	19
M16	7	b	12
M16	7	c	8
M16	7	d	7
M16	7	e	3
M16	7	f	3
M16	7	g	0
M09	12	a	20
M09	12	b	16
M09	12	c	12
M09	12	d	8
M09	12	e	6
M09	12	f	3
M09	12	g	2
M09	12	h	1
M09	12	i	0
M09	12	j	0
M09	12	k	0
M09	12	l	0

## Sheet: fig_2b
norm_index	cum_bite_type	cum_bites	lower	upper
0.00195695	Even	0.00195695	NA	NA
0.00391389	Even	0.00391389	NA	NA
0.00587084	Even	0.00587084	NA	NA
0.00782779	Even	0.00782779	NA	NA
0.00978474	Even	0.00978474	NA	NA
0.0117417	Even	0.0117417	NA	NA
0.0136986	Even	0.0136986	NA	NA
0.0156556	Even	0.0156556	NA	NA
0.0176125	Even	0.0176125	NA	NA
0.0195695	Even	0.0195695	NA	NA
0.0215264	Even	0.0215264	NA	NA
0.0234834	Even	0.0234834	NA	NA
0.0254403	Even	0.0254403	NA	NA
0.0273973	Even	0.0273973	NA	NA
0.0293542	Even	0.0293542	NA	NA
0.0313112	Even	0.0313112	NA	NA
0.0332681	Even	0.0332681	NA	NA
0.035225	Even	0.035225	NA	NA
0.037182	Even	0.037182	NA	NA
0.0391389	Even	0.0391389	NA	NA
0.0410959	Even	0.0410959	NA	NA
0.0430528	Even	0.0430528	NA	NA
0.0450098	Even	0.0450098	NA	NA
0.0469667	Even	0.0469667	NA	NA
0.0489237	Even	0.0489237	NA	NA
0.0508806	Even	0.0508806	NA	NA
0.0528376	Even	0.0528376	NA	NA
0.0547945	Even	0.0547945	NA	NA
0.0567515	Even	0.0567515	NA	NA
0.0587084	Even	0.0587084	NA	NA
0.0606654	Even	0.0606654	NA	NA
0.0626223	Even	0.0626223	NA	NA
0.0645793	Even	0.0645793	NA	NA
0.0665362	Even	0.0665362	NA	NA
0.0684932	Even	0.0684932	NA	NA
0.0704501	Even	0.0704501	NA	NA
0.072407	Even	0.072407	NA	NA
0.074364	Even	0.074364	NA	NA
0.0763209	Even	0.0763209	NA	NA
0.0782779	Even	0.0782779	NA	NA
0.0802348	Even	0.0802348	NA	NA
0.0821918	Even	0.0821918	NA	NA
0.0841487	Even	0.0841487	NA	NA
0.0861057	Even	0.0861057	NA	NA
0.0880626	Even	0.0880626	NA	NA
0.0900196	Even	0.0900196	NA	NA
0.0919765	Even	0.0919765	NA	NA
0.0939335	Even	0.0939335	NA	NA
0.0958904	Even	0.0958904	NA	NA
0.0978474	Even	0.0978474	NA	NA
0.0998043	Even	0.0998043	NA	NA
0.101761	Even	0.101761	NA	NA
0.103718	Even	0.103718	NA	NA
0.105675	Even	0.105675	NA	NA
0.107632	Even	0.107632	NA	NA
0.109589	Even	0.109589	NA	NA
0.111546	Even	0.111546	NA	NA
0.113503	Even	0.113503	NA	NA
0.11546	Even	0.11546	NA	NA
0.117417	Even	0.117417	NA	NA
0.119374	Even	0.119374	NA	NA
0.121331	Even	0.121331	NA	NA
0.123288	Even	0.123288	NA	NA
0.125245	Even	0.125245	NA	NA
0.127202	Even	0.127202	NA	NA
0.129159	Even	0.129159	NA	NA
0.131115	Even	0.131115	NA	NA
0.133072	Even	0.133072	NA	NA
0.135029	Even	0.135029	NA	NA
0.136986	Even	0.136986	NA	NA
0.138943	Even	0.138943	NA	NA
0.1409	Even	0.1409	NA	NA
0.142857	Even	0.142857	NA	NA
0.144814	Even	0.144814	NA	NA
0.146771	Even	0.146771	NA	NA
0.148728	Even	0.148728	NA	NA
0.150685	Even	0.150685	NA	NA
0.152642	Even	0.152642	NA	NA
0.154599	Even	0.154599	NA	NA
0.156556	Even	0.156556	NA	NA
0.158513	Even	0.158513	NA	NA
0.16047	Even	0.16047	NA	NA
0.162427	Even	0.162427	NA	NA
0.164384	Even	0.164384	NA	NA
0.166341	Even	0.166341	NA	NA
0.168297	Even	0.168297	NA	NA
0.170254	Even	0.170254	NA	NA
0.172211	Even	0.172211	NA	NA
0.174168	Even	0.174168	NA	NA
0.176125	Even	0.176125	NA	NA
0.178082	Even	0.178082	NA	NA
0.180039	Even	0.180039	NA	NA
0.181996	Even	0.181996	NA	NA
0.183953	Even	0.183953	NA	NA
0.18591	Even	0.18591	NA	NA
0.187867	Even	0.187867	NA	NA
0.189824	Even	0.189824	NA	NA
0.191781	Even	0.191781	NA	NA
0.193738	Even	0.193738	NA	NA
0.195695	Even	0.195695	NA	NA
0.197652	Even	0.197652	NA	NA
0.199609	Even	0.199609	NA	NA
0.201566	Even	0.201566	NA	NA
0.203523	Even	0.203523	NA	NA
0.205479	Even	0.205479	NA	NA
0.207436	Even	0.207436	NA	NA
0.209393	Even	0.209393	NA	NA
0.21135	Even	0.21135	NA	NA
0.213307	Even	0.213307	NA	NA
0.215264	Even	0.215264	NA	NA
0.217221	Even	0.217221	NA	NA
0.219178	Even	0.219178	NA	NA
0.221135	Even	0.221135	NA	NA
0.223092	Even	0.223092	NA	NA
0.225049	Even	0.225049	NA	NA
0.227006	Even	0.227006	NA	NA
0.228963	Even	0.228963	NA	NA
0.23092	Even	0.23092	NA	NA
0.232877	Even	0.232877	NA	NA
0.234834	Even	0.234834	NA	NA
0.236791	Even	0.236791	NA	NA
0.238748	Even	0.238748	NA	NA
0.240705	Even	0.240705	NA	NA
0.242661	Even	0.242661	NA	NA
0.244618	Even	0.244618	NA	NA
0.246575	Even	0.246575	NA	NA
0.248532	Even	0.248532	NA	NA
0.250489	Even	0.250489	NA	NA
0.252446	Even	0.252446	NA	NA
0.254403	Even	0.254403	NA	NA
0.25636	Even	0.25636	NA	NA
0.258317	Even	0.258317	NA	NA
0.260274	Even	0.260274	NA	NA
0.262231	Even	0.262231	NA	NA
0.264188	Even	0.264188	NA	NA
0.266145	Even	0.266145	NA	NA
0.268102	Even	0.268102	NA	NA
0.270059	Even	0.270059	NA	NA
0.272016	Even	0.272016	NA	NA
0.273973	Even	0.273973	NA	NA
0.27593	Even	0.27593	NA	NA
0.277886	Even	0.277886	NA	NA
0.279843	Even	0.279843	NA	NA
0.2818	Even	0.2818	NA	NA
0.283757	Even	0.283757	NA	NA
0.285714	Even	0.285714	NA	NA
0.287671	Even	0.287671	NA	NA
0.289628	Even	0.289628	NA	NA
0.291585	Even	0.291585	NA	NA
0.293542	Even	0.293542	NA	NA
0.295499	Even	0.295499	NA	NA
0.297456	Even	0.297456	NA	NA
0.299413	Even	0.299413	NA	NA
0.30137	Even	0.30137	NA	NA
0.303327	Even	0.303327	NA	NA
0.305284	Even	0.305284	NA	NA
0.307241	Even	0.307241	NA	NA
0.309198	Even	0.309198	NA	NA
0.311155	Even	0.311155	NA	NA
0.313112	Even	0.313112	NA	NA
0.315068	Even	0.315068	NA	NA
0.317025	Even	0.317025	NA	NA
0.318982	Even	0.318982	NA	NA
0.320939	Even	0.320939	NA	NA
0.322896	Even	0.322896	NA	NA
0.324853	Even	0.324853	NA	NA
0.32681	Even	0.32681	NA	NA
0.328767	Even	0.328767	NA	NA
0.330724	Even	0.330724	NA	NA
0.332681	Even	0.332681	NA	NA
0.334638	Even	0.334638	NA	NA
0.336595	Even	0.336595	NA	NA
0.338552	Even	0.338552	NA	NA
0.340509	Even	0.340509	NA	NA
0.342466	Even	0.342466	NA	NA
0.344423	Even	0.344423	NA	NA
0.34638	Even	0.34638	NA	NA
0.348337	Even	0.348337	NA	NA
0.350294	Even	0.350294	NA	NA
0.35225	Even	0.35225	NA	NA
0.354207	Even	0.354207	NA	NA
0.356164	Even	0.356164	NA	NA
0.358121	Even	0.358121	NA	NA
0.360078	Even	0.360078	NA	NA
0.362035	Even	0.362035	NA	NA
0.363992	Even	0.363992	NA	NA
0.365949	Even	0.365949	NA	NA
0.367906	Even	0.367906	NA	NA
0.369863	Even	0.369863	NA	NA
0.37182	Even	0.37182	NA	NA
0.373777	Even	0.373777	NA	NA
0.375734	Even	0.375734	NA	NA
0.377691	Even	0.377691	NA	NA
0.379648	Even	0.379648	NA	NA
0.381605	Even	0.381605	NA	NA
0.383562	Even	0.383562	NA	NA
0.385519	Even	0.385519	NA	NA
0.387476	Even	0.387476	NA	NA
0.389432	Even	0.389432	NA	NA
0.391389	Even	0.391389	NA	NA
0.393346	Even	0.393346	NA	NA
0.395303	Even	0.395303	NA	NA
0.39726	Even	0.39726	NA	NA
0.399217	Even	0.399217	NA	NA
0.401174	Even	0.401174	NA	NA
0.403131	Even	0.403131	NA	NA
0.405088	Even	0.405088	NA	NA
0.407045	Even	0.407045	NA	NA
0.409002	Even	0.409002	NA	NA
0.410959	Even	0.410959	NA	NA
0.412916	Even	0.412916	NA	NA
0.414873	Even	0.414873	NA	NA
0.41683	Even	0.41683	NA	NA
0.418787	Even	0.418787	NA	NA
0.420744	Even	0.420744	NA	NA
0.422701	Even	0.422701	NA	NA
0.424658	Even	0.424658	NA	NA
0.426614	Even	0.426614	NA	NA
0.428571	Even	0.428571	NA	NA
0.430528	Even	0.430528	NA	NA
0.432485	Even	0.432485	NA	NA
0.434442	Even	0.434442	NA	NA
0.436399	Even	0.436399	NA	NA
0.438356	Even	0.438356	NA	NA
0.440313	Even	0.440313	NA	NA
0.44227	Even	0.44227	NA	NA
0.444227	Even	0.444227	NA	NA
0.446184	Even	0.446184	NA	NA
0.448141	Even	0.448141	NA	NA
0.450098	Even	0.450098	NA	NA
0.452055	Even	0.452055	NA	NA
0.454012	Even	0.454012	NA	NA
0.455969	Even	0.455969	NA	NA
0.457926	Even	0.457926	NA	NA
0.459883	Even	0.459883	NA	NA
0.46184	Even	0.46184	NA	NA
0.463796	Even	0.463796	NA	NA
0.465753	Even	0.465753	NA	NA
0.46771	Even	0.46771	NA	NA
0.469667	Even	0.469667	NA	NA
0.471624	Even	0.471624	NA	NA
0.473581	Even	0.473581	NA	NA
0.475538	Even	0.475538	NA	NA
0.477495	Even	0.477495	NA	NA
0.479452	Even	0.479452	NA	NA
0.481409	Even	0.481409	NA	NA
0.483366	Even	0.483366	NA	NA
0.485323	Even	0.485323	NA	NA
0.48728	Even	0.48728	NA	NA
0.489237	Even	0.489237	NA	NA
0.491194	Even	0.491194	NA	NA
0.493151	Even	0.493151	NA	NA
0.495108	Even	0.495108	NA	NA
0.497065	Even	0.497065	NA	NA
0.499022	Even	0.499022	NA	NA
0.500978	Even	0.500978	NA	NA
0.502935	Even	0.502935	NA	NA
0.504892	Even	0.504892	NA	NA
0.506849	Even	0.506849	NA	NA
0.508806	Even	0.508806	NA	NA
0.510763	Even	0.510763	NA	NA
0.51272	Even	0.51272	NA	NA
0.514677	Even	0.514677	NA	NA
0.516634	Even	0.516634	NA	NA
0.518591	Even	0.518591	NA	NA
0.520548	Even	0.520548	NA	NA
0.522505	Even	0.522505	NA	NA
0.524462	Even	0.524462	NA	NA
0.526419	Even	0.526419	NA	NA
0.528376	Even	0.528376	NA	NA
0.530333	Even	0.530333	NA	NA
0.53229	Even	0.53229	NA	NA
0.534247	Even	0.534247	NA	NA
0.536204	Even	0.536204	NA	NA
0.53816	Even	0.53816	NA	NA
0.540117	Even	0.540117	NA	NA
0.542074	Even	0.542074	NA	NA
0.544031	Even	0.544031	NA	NA
0.545988	Even	0.545988	NA	NA
0.547945	Even	0.547945	NA	NA
0.549902	Even	0.549902	NA	NA
0.551859	Even	0.551859	NA	NA
0.553816	Even	0.553816	NA	NA
0.555773	Even	0.555773	NA	NA
0.55773	Even	0.55773	NA	NA
0.559687	Even	0.559687	NA	NA
0.561644	Even	0.561644	NA	NA
0.563601	Even	0.563601	NA	NA
0.565558	Even	0.565558	NA	NA
0.567515	Even	0.567515	NA	NA
0.569472	Even	0.569472	NA	NA
0.571429	Even	0.571429	NA	NA
0.573386	Even	0.573386	NA	NA
0.575342	Even	0.575342	NA	NA
0.577299	Even	0.577299	NA	NA
0.579256	Even	0.579256	NA	NA
0.581213	Even	0.581213	NA	NA
0.58317	Even	0.58317	NA	NA
0.585127	Even	0.585127	NA	NA
0.587084	Even	0.587084	NA	NA
0.589041	Even	0.589041	NA	NA
0.590998	Even	0.590998	NA	NA
0.592955	Even	0.592955	NA	NA
0.594912	Even	0.594912	NA	NA
0.596869	Even	0.596869	NA	NA
0.598826	Even	0.598826	NA	NA
0.600783	Even	0.600783	NA	NA
0.60274	Even	0.60274	NA	NA
0.604697	Even	0.604697	NA	NA
0.606654	Even	0.606654	NA	NA
0.608611	Even	0.608611	NA	NA
0.610568	Even	0.610568	NA	NA
0.612524	Even	0.612524	NA	NA
0.614481	Even	0.614481	NA	NA
0.616438	Even	0.616438	NA	NA
0.618395	Even	0.618395	NA	NA
0.620352	Even	0.620352	NA	NA
0.622309	Even	0.622309	NA	NA
0.624266	Even	0.624266	NA	NA
0.626223	Even	0.626223	NA	NA
0.62818	Even	0.62818	NA	NA
0.630137	Even	0.630137	NA	NA
0.632094	Even	0.632094	NA	NA
0.634051	Even	0.634051	NA	NA
0.636008	Even	0.636008	NA	NA
0.637965	Even	0.637965	NA	NA
0.639922	Even	0.639922	NA	NA
0.641879	Even	0.641879	NA	NA
0.643836	Even	0.643836	NA	NA
0.645793	Even	0.645793	NA	NA
0.64775	Even	0.64775	NA	NA
0.649706	Even	0.649706	NA	NA
0.651663	Even	0.651663	NA	NA
0.65362	Even	0.65362	NA	NA
0.655577	Even	0.655577	NA	NA
0.657534	Even	0.657534	NA	NA
0.659491	Even	0.659491	NA	NA
0.661448	Even	0.661448	NA	NA
0.663405	Even	0.663405	NA	NA
0.665362	Even	0.665362	NA	NA
0.667319	Even	0.667319	NA	NA
0.669276	Even	0.669276	NA	NA
0.671233	Even	0.671233	NA	NA
0.67319	Even	0.67319	NA	NA
0.675147	Even	0.675147	NA	NA
0.677104	Even	0.677104	NA	NA
0.679061	Even	0.679061	NA	NA
0.681018	Even	0.681018	NA	NA
0.682975	Even	0.682975	NA	NA
0.684932	Even	0.684932	NA	NA
0.686888	Even	0.686888	NA	NA
0.688845	Even	0.688845	NA	NA
0.690802	Even	0.690802	NA	NA
0.692759	Even	0.692759	NA	NA
0.694716	Even	0.694716	NA	NA
0.696673	Even	0.696673	NA	NA
0.69863	Even	0.69863	NA	NA
0.700587	Even	0.700587	NA	NA
0.702544	Even	0.702544	NA	NA
0.704501	Even	0.704501	NA	NA
0.706458	Even	0.706458	NA	NA
0.708415	Even	0.708415	NA	NA
0.710372	Even	0.710372	NA	NA
0.712329	Even	0.712329	NA	NA
0.714286	Even	0.714286	NA	NA
0.716243	Even	0.716243	NA	NA
0.7182	Even	0.7182	NA	NA
0.720157	Even	0.720157	NA	NA
0.722114	Even	0.722114	NA	NA
0.72407	Even	0.72407	NA	NA
0.726027	Even	0.726027	NA	NA
0.727984	Even	0.727984	NA	NA
0.729941	Even	0.729941	NA	NA
0.731898	Even	0.731898	NA	NA
0.733855	Even	0.733855	NA	NA
0.735812	Even	0.735812	NA	NA
0.737769	Even	0.737769	NA	NA
0.739726	Even	0.739726	NA	NA
0.741683	Even	0.741683	NA	NA
0.74364	Even	0.74364	NA	NA
0.745597	Even	0.745597	NA	NA
0.747554	Even	0.747554	NA	NA
0.749511	Even	0.749511	NA	NA
0.751468	Even	0.751468	NA	NA
0.753425	Even	0.753425	NA	NA
0.755382	Even	0.755382	NA	NA
0.757339	Even	0.757339	NA	NA
0.759295	Even	0.759295	NA	NA
0.761252	Even	0.761252	NA	NA
0.763209	Even	0.763209	NA	NA
0.765166	Even	0.765166	NA	NA
0.767123	Even	0.767123	NA	NA
0.76908	Even	0.76908	NA	NA
0.771037	Even	0.771037	NA	NA
0.772994	Even	0.772994	NA	NA
0.774951	Even	0.774951	NA	NA
0.776908	Even	0.776908	NA	NA
0.778865	Even	0.778865	NA	NA
0.780822	Even	0.780822	NA	NA
0.782779	Even	0.782779	NA	NA
0.784736	Even	0.784736	NA	NA
0.786693	Even	0.786693	NA	NA
0.78865	Even	0.78865	NA	NA
0.790607	Even	0.790607	NA	NA
0.792564	Even	0.792564	NA	NA
0.794521	Even	0.794521	NA	NA
0.796477	Even	0.796477	NA	NA
0.798434	Even	0.798434	NA	NA
0.800391	Even	0.800391	NA	NA
0.802348	Even	0.802348	NA	NA
0.804305	Even	0.804305	NA	NA
0.806262	Even	0.806262	NA	NA
0.808219	Even	0.808219	NA	NA
0.810176	Even	0.810176	NA	NA
0.812133	Even	0.812133	NA	NA
0.81409	Even	0.81409	NA	NA
0.816047	Even	0.816047	NA	NA
0.818004	Even	0.818004	NA	NA
0.819961	Even	0.819961	NA	NA
0.821918	Even	0.821918	NA	NA
0.823875	Even	0.823875	NA	NA
0.825832	Even	0.825832	NA	NA
0.827789	Even	0.827789	NA	NA
0.829746	Even	0.829746	NA	NA
0.831703	Even	0.831703	NA	NA
0.833659	Even	0.833659	NA	NA
0.835616	Even	0.835616	NA	NA
0.837573	Even	0.837573	NA	NA
0.83953	Even	0.83953	NA	NA
0.841487	Even	0.841487	NA	NA
0.843444	Even	0.843444	NA	NA
0.845401	Even	0.845401	NA	NA
0.847358	Even	0.847358	NA	NA
0.849315	Even	0.849315	NA	NA
0.851272	Even	0.851272	NA	NA
0.853229	Even	0.853229	NA	NA
0.855186	Even	0.855186	NA	NA
0.857143	Even	0.857143	NA	NA
0.8591	Even	0.8591	NA	NA
0.861057	Even	0.861057	NA	NA
0.863014	Even	0.863014	NA	NA
0.864971	Even	0.864971	NA	NA
0.866928	Even	0.866928	NA	NA
0.868885	Even	0.868885	NA	NA
0.870841	Even	0.870841	NA	NA
0.872798	Even	0.872798	NA	NA
0.874755	Even	0.874755	NA	NA
0.876712	Even	0.876712	NA	NA
0.878669	Even	0.878669	NA	NA
0.880626	Even	0.880626	NA	NA
0.882583	Even	0.882583	NA	NA
0.88454	Even	0.88454	NA	NA
0.886497	Even	0.886497	NA	NA
0.888454	Even	0.888454	NA	NA
0.890411	Even	0.890411	NA	NA
0.892368	Even	0.892368	NA	NA
0.894325	Even	0.894325	NA	NA
0.896282	Even	0.896282	NA	NA
0.898239	Even	0.898239	NA	NA
0.900196	Even	0.900196	NA	NA
0.902153	Even	0.902153	NA	NA
0.90411	Even	0.90411	NA	NA
0.906067	Even	0.906067	NA	NA
0.908023	Even	0.908023	NA	NA
0.90998	Even	0.90998	NA	NA
0.911937	Even	0.911937	NA	NA
0.913894	Even	0.913894	NA	NA
0.915851	Even	0.915851	NA	NA
0.917808	Even	0.917808	NA	NA
0.919765	Even	0.919765	NA	NA
0.921722	Even	0.921722	NA	NA
0.923679	Even	0.923679	NA	NA
0.925636	Even	0.925636	NA	NA
0.927593	Even	0.927593	NA	NA
0.92955	Even	0.92955	NA	NA
0.931507	Even	0.931507	NA	NA
0.933464	Even	0.933464	NA	NA
0.935421	Even	0.935421	NA	NA
0.937378	Even	0.937378	NA	NA
0.939335	Even	0.939335	NA	NA
0.941292	Even	0.941292	NA	NA
0.943249	Even	0.943249	NA	NA
0.945205	Even	0.945205	NA	NA
0.947162	Even	0.947162	NA	NA
0.949119	Even	0.949119	NA	NA
0.951076	Even	0.951076	NA	NA
0.953033	Even	0.953033	NA	NA
0.95499	Even	0.95499	NA	NA
0.956947	Even	0.956947	NA	NA
0.958904	Even	0.958904	NA	NA
0.960861	Even	0.960861	NA	NA
0.962818	Even	0.962818	NA	NA
0.964775	Even	0.964775	NA	NA
0.966732	Even	0.966732	NA	NA
0.968689	Even	0.968689	NA	NA
0.970646	Even	0.970646	NA	NA
0.972603	Even	0.972603	NA	NA
0.97456	Even	0.97456	NA	NA
0.976517	Even	0.976517	NA	NA
0.978474	Even	0.978474	NA	NA
0.980431	Even	0.980431	NA	NA
0.982387	Even	0.982387	NA	NA
0.984344	Even	0.984344	NA	NA
0.986301	Even	0.986301	NA	NA
0.988258	Even	0.988258	NA	NA
0.990215	Even	0.990215	NA	NA
0.992172	Even	0.992172	NA	NA
0.994129	Even	0.994129	NA	NA
0.996086	Even	0.996086	NA	NA
0.998043	Even	0.998043	NA	NA
1	Even	1	NA	NA
0.00195695	Observed	0	NA	NA
0.00391389	Observed	0	NA	NA
0.00587084	Observed	0	NA	NA
0.00782779	Observed	0	NA	NA
0.00978474	Observed	0	NA	NA
0.0117417	Observed	0	NA	NA
0.0136986	Observed	0	NA	NA
0.0156556	Observed	0	NA	NA
0.0176125	Observed	0	NA	NA
0.0195695	Observed	0	NA	NA
0.0215264	Observed	0	NA	NA
0.0234834	Observed	0	NA	NA
0.0254403	Observed	0	NA	NA
0.0273973	Observed	0	NA	NA
0.0293542	Observed	0	NA	NA
0.0313112	Observed	0	NA	NA
0.0332681	Observed	0	NA	NA
0.035225	Observed	0	NA	NA
0.037182	Observed	0	NA	NA
0.0391389	Observed	0	NA	NA
0.0410959	Observed	0	NA	NA
0.0430528	Observed	0	NA	NA
0.0450098	Observed	0	NA	NA
0.0469667	Observed	0	NA	NA
0.0489237	Observed	0	NA	NA
0.0508806	Observed	0	NA	NA
0.0528376	Observed	0	NA	NA
0.0547945	Observed	0	NA	NA
0.0567515	Observed	0	NA	NA
0.0587084	Observed	0	NA	NA
0.0606654	Observed	0	NA	NA
0.0626223	Observed	0	NA	NA
0.0645793	Observed	0	NA	NA
0.0665362	Observed	0	NA	NA
0.0684932	Observed	0	NA	NA
0.0704501	Observed	0	NA	NA
0.072407	Observed	0	NA	NA
0.074364	Observed	0	NA	NA
0.0763209	Observed	0	NA	NA
0.0782779	Observed	0	NA	NA
0.0802348	Observed	0	NA	NA
0.0821918	Observed	0	NA	NA
0.0841487	Observed	0	NA	NA
0.0861057	Observed	0	NA	NA
0.0880626	Observed	0	NA	NA
0.0900196	Observed	0	NA	NA
0.0919765	Observed	0	NA	NA
0.0939335	Observed	0	NA	NA
0.0958904	Observed	0	NA	NA
0.0978474	Observed	0	NA	NA
0.0998043	Observed	0	NA	NA
0.101761	Observed	0	NA	NA
0.103718	Observed	0	NA	NA
0.105675	Observed	0	NA	NA
0.107632	Observed	0	NA	NA
0.109589	Observed	0	NA	NA
0.111546	Observed	0	NA	NA
0.113503	Observed	0	NA	NA
0.11546	Observed	0	NA	NA
0.117417	Observed	0	NA	NA
0.119374	Observed	0	NA	NA
0.121331	Observed	0	NA	NA
0.123288	Observed	0	NA	NA
0.125245	Observed	0	NA	NA
0.127202	Observed	0	NA	NA
0.129159	Observed	0	NA	NA
0.131115	Observed	0	NA	NA
0.133072	Observed	0	NA	NA
0.135029	Observed	0	NA	NA
0.136986	Observed	0	NA	NA
0.138943	Observed	0	NA	NA
0.1409	Observed	0	NA	NA
0.142857	Observed	0	NA	NA
0.144814	Observed	0	NA	NA
0.146771	Observed	0	NA	NA
0.148728	Observed	0	NA	NA
0.150685	Observed	0	NA	NA
0.152642	Observed	0	NA	NA
0.154599	Observed	0	NA	NA
0.156556	Observed	0	NA	NA
0.158513	Observed	0	NA	NA
0.16047	Observed	0	NA	NA
0.162427	Observed	0	NA	NA
0.164384	Observed	0	NA	NA
0.166341	Observed	0	NA	NA
0.168297	Observed	0	NA	NA
0.170254	Observed	0	NA	NA
0.172211	Observed	0	NA	NA
0.174168	Observed	0	NA	NA
0.176125	Observed	0	NA	NA
0.178082	Observed	0	NA	NA
0.180039	Observed	0	NA	NA
0.181996	Observed	0	NA	NA
0.183953	Observed	0	NA	NA
0.18591	Observed	0	NA	NA
0.187867	Observed	0	NA	NA
0.189824	Observed	0	NA	NA
0.191781	Observed	0	NA	NA
0.193738	Observed	0	NA	NA
0.195695	Observed	0	NA	NA
0.197652	Observed	0	NA	NA
0.199609	Observed	0	NA	NA
0.201566	Observed	0	NA	NA
0.203523	Observed	0	NA	NA
0.205479	Observed	0	NA	NA
0.207436	Observed	0	NA	NA
0.209393	Observed	0	NA	NA
0.21135	Observed	0	NA	NA
0.213307	Observed	0	NA	NA
0.215264	Observed	0	NA	NA
0.217221	Observed	0	NA	NA
0.219178	Observed	0	NA	NA
0.221135	Observed	0	NA	NA
0.223092	Observed	0	NA	NA
0.225049	Observed	0	NA	NA
0.227006	Observed	0	NA	NA
0.228963	Observed	0	NA	NA
0.23092	Observed	0	NA	NA
0.232877	Observed	0	NA	NA
0.234834	Observed	0	NA	NA
0.236791	Observed	0	NA	NA
0.238748	Observed	0	NA	NA
0.240705	Observed	0	NA	NA
0.242661	Observed	0	NA	NA
0.244618	Observed	0	NA	NA
0.246575	Observed	0	NA	NA
0.248532	Observed	0	NA	NA
0.250489	Observed	0	NA	NA
0.252446	Observed	0	NA	NA
0.254403	Observed	0	NA	NA
0.25636	Observed	0	NA	NA
0.258317	Observed	0	NA	NA
0.260274	Observed	0	NA	NA
0.262231	Observed	0	NA	NA
0.264188	Observed	0	NA	NA
0.266145	Observed	0	NA	NA
0.268102	Observed	0	NA	NA
0.270059	Observed	0	NA	NA
0.272016	Observed	0	NA	NA
0.273973	Observed	0	NA	NA
0.27593	Observed	0	NA	NA
0.277886	Observed	0	NA	NA
0.279843	Observed	0	NA	NA
0.2818	Observed	0	NA	NA
0.283757	Observed	0	NA	NA
0.285714	Observed	0	NA	NA
0.287671	Observed	0	NA	NA
0.289628	Observed	0	NA	NA
0.291585	Observed	0	NA	NA
0.293542	Observed	0	NA	NA
0.295499	Observed	0	NA	NA
0.297456	Observed	0	NA	NA
0.299413	Observed	0	NA	NA
0.30137	Observed	0	NA	NA
0.303327	Observed	0	NA	NA
0.305284	Observed	0	NA	NA
0.307241	Observed	0	NA	NA
0.309198	Observed	0	NA	NA
0.311155	Observed	0	NA	NA
0.313112	Observed	0	NA	NA
0.315068	Observed	0	NA	NA
0.317025	Observed	0	NA	NA
0.318982	Observed	0	NA	NA
0.320939	Observed	0	NA	NA
0.322896	Observed	0	NA	NA
0.324853	Observed	0	NA	NA
0.32681	Observed	0	NA	NA
0.328767	Observed	0	NA	NA
0.330724	Observed	0	NA	NA
0.332681	Observed	0	NA	NA
0.334638	Observed	0	NA	NA
0.336595	Observed	0	NA	NA
0.338552	Observed	0	NA	NA
0.340509	Observed	0	NA	NA
0.342466	Observed	0	NA	NA
0.344423	Observed	0	NA	NA
0.34638	Observed	0	NA	NA
0.348337	Observed	0	NA	NA
0.350294	Observed	0	NA	NA
0.35225	Observed	0	NA	NA
0.354207	Observed	0	NA	NA
0.356164	Observed	0	NA	NA
0.358121	Observed	0	NA	NA
0.360078	Observed	0	NA	NA
0.362035	Observed	0	NA	NA
0.363992	Observed	0	NA	NA
0.365949	Observed	0	NA	NA
0.367906	Observed	0	NA	NA
0.369863	Observed	0	NA	NA
0.37182	Observed	0	NA	NA
0.373777	Observed	0	NA	NA
0.375734	Observed	0	NA	NA
0.377691	Observed	0	NA	NA
0.379648	Observed	0	NA	NA
0.381605	Observed	0	NA	NA
0.383562	Observed	0	NA	NA
0.385519	Observed	0	NA	NA
0.387476	Observed	0	NA	NA
0.389432	Observed	0	NA	NA
0.391389	Observed	0	NA	NA
0.393346	Observed	0	NA	NA
0.395303	Observed	0	NA	NA
0.39726	Observed	0	NA	NA
0.399217	Observed	0	NA	NA
0.401174	Observed	0	NA	NA
0.403131	Observed	0	NA	NA
0.405088	Observed	0	NA	NA
0.407045	Observed	0	NA	NA
0.409002	Observed	0	NA	NA
0.410959	Observed	0	NA	NA
0.412916	Observed	0	NA	NA
0.414873	Observed	0	NA	NA
0.41683	Observed	0	NA	NA
0.418787	Observed	0	NA	NA
0.420744	Observed	0	NA	NA
0.422701	Observed	0	NA	NA
0.424658	Observed	0	NA	NA
0.426614	Observed	0	NA	NA
0.428571	Observed	0	NA	NA
0.430528	Observed	0	NA	NA
0.432485	Observed	0	NA	NA
0.434442	Observed	0	NA	NA
0.436399	Observed	0	NA	NA
0.438356	Observed	0	NA	NA
0.440313	Observed	0	NA	NA
0.44227	Observed	0	NA	NA
0.444227	Observed	0	NA	NA
0.446184	Observed	0	NA	NA
0.448141	Observed	0	NA	NA
0.450098	Observed	0	NA	NA
0.452055	Observed	0	NA	NA
0.454012	Observed	0	NA	NA
0.455969	Observed	0	NA	NA
0.457926	Observed	0	NA	NA
0.459883	Observed	0	NA	NA
0.46184	Observed	0	NA	NA
0.463796	Observed	0	NA	NA
0.465753	Observed	0	NA	NA
0.46771	Observed	0	NA	NA
0.469667	Observed	0	NA	NA
0.471624	Observed	0	NA	NA
0.473581	Observed	0	NA	NA
0.475538	Observed	0	NA	NA
0.477495	Observed	0	NA	NA
0.479452	Observed	0	NA	NA
0.481409	Observed	0	NA	NA
0.483366	Observed	0	NA	NA
0.485323	Observed	0	NA	NA
0.48728	Observed	0	NA	NA
0.489237	Observed	0	NA	NA
0.491194	Observed	0	NA	NA
0.493151	Observed	0	NA	NA
0.495108	Observed	0	NA	NA
0.497065	Observed	0	NA	NA
0.499022	Observed	0	NA	NA
0.500978	Observed	0	NA	NA
0.502935	Observed	0	NA	NA
0.504892	Observed	0	NA	NA
0.506849	Observed	0	NA	NA
0.508806	Observed	0	NA	NA
0.510763	Observed	0	NA	NA
0.51272	Observed	0	NA	NA
0.514677	Observed	0	NA	NA
0.516634	Observed	0	NA	NA
0.518591	Observed	0	NA	NA
0.520548	Observed	0	NA	NA
0.522505	Observed	0	NA	NA
0.524462	Observed	0	NA	NA
0.526419	Observed	0	NA	NA
0.528376	Observed	0	NA	NA
0.530333	Observed	0	NA	NA
0.53229	Observed	0	NA	NA
0.534247	Observed	0	NA	NA
0.536204	Observed	0	NA	NA
0.53816	Observed	0	NA	NA
0.540117	Observed	0	NA	NA
0.542074	Observed	0	NA	NA
0.544031	Observed	0	NA	NA
0.545988	Observed	0	NA	NA
0.547945	Observed	0	NA	NA
0.549902	Observed	0	NA	NA
0.551859	Observed	0	NA	NA
0.553816	Observed	0	NA	NA
0.555773	Observed	0	NA	NA
0.55773	Observed	0	NA	NA
0.559687	Observed	0	NA	NA
0.561644	Observed	0	NA	NA
0.563601	Observed	0	NA	NA
0.565558	Observed	0	NA	NA
0.567515	Observed	0	NA	NA
0.569472	Observed	0	NA	NA
0.571429	Observed	0	NA	NA
0.573386	Observed	0	NA	NA
0.575342	Observed	0	NA	NA
0.577299	Observed	0	NA	NA
0.579256	Observed	0	NA	NA
0.581213	Observed	0	NA	NA
0.58317	Observed	0	NA	NA
0.585127	Observed	0	NA	NA
0.587084	Observed	0	NA	NA
0.589041	Observed	0	NA	NA
0.590998	Observed	0	NA	NA
0.592955	Observed	0	NA	NA
0.594912	Observed	0	NA	NA
0.596869	Observed	0	NA	NA
0.598826	Observed	0.000851678	NA	NA
0.600783	Observed	0.00170336	NA	NA
0.60274	Observed	0.00255503	NA	NA
0.604697	Observed	0.00340671	NA	NA
0.606654	Observed	0.00425839	NA	NA
0.608611	Observed	0.00511007	NA	NA
0.610568	Observed	0.00596175	NA	NA
0.612524	Observed	0.00681342	NA	NA
0.614481	Observed	0.0076651	NA	NA
0.616438	Observed	0.00851678	NA	NA
0.618395	Observed	0.00936846	NA	NA
0.620352	Observed	0.0102201	NA	NA
0.622309	Observed	0.0110718	NA	NA
0.624266	Observed	0.0119235	NA	NA
0.626223	Observed	0.0127752	NA	NA
0.62818	Observed	0.0136268	NA	NA
0.630137	Observed	0.0144785	NA	NA
0.632094	Observed	0.0153302	NA	NA
0.634051	Observed	0.0161819	NA	NA
0.636008	Observed	0.0170336	NA	NA
0.637965	Observed	0.0178852	NA	NA
0.639922	Observed	0.0187369	NA	NA
0.641879	Observed	0.0196494	NA	NA
0.643836	Observed	0.0205619	NA	NA
0.645793	Observed	0.0214745	NA	NA
0.64775	Observed	0.022387	NA	NA
0.649706	Observed	0.0232995	NA	NA
0.651663	Observed	0.024212	NA	NA
0.65362	Observed	0.0251245	NA	NA
0.655577	Observed	0.026037	NA	NA
0.657534	Observed	0.0269495	NA	NA
0.659491	Observed	0.027862	NA	NA
0.661448	Observed	0.0287746	NA	NA
0.663405	Observed	0.0296871	NA	NA
0.665362	Observed	0.0305996	NA	NA
0.667319	Observed	0.0315121	NA	NA
0.669276	Observed	0.0324246	NA	NA
0.671233	Observed	0.0333371	NA	NA
0.67319	Observed	0.0343198	NA	NA
0.675147	Observed	0.0353025	NA	NA
0.677104	Observed	0.0362852	NA	NA
0.679061	Observed	0.0372679	NA	NA
0.681018	Observed	0.0382506	NA	NA
0.682975	Observed	0.0392333	NA	NA
0.684932	Observed	0.040216	NA	NA
0.686888	Observed	0.0411988	NA	NA
0.688845	Observed	0.0422634	NA	NA
0.690802	Observed	0.0433279	NA	NA
0.692759	Observed	0.0443925	NA	NA
0.694716	Observed	0.0455539	NA	NA
0.696673	Observed	0.0467153	NA	NA
0.69863	Observed	0.0478767	NA	NA
0.700587	Observed	0.0490381	NA	NA
0.702544	Observed	0.0501994	NA	NA
0.704501	Observed	0.0513608	NA	NA
0.706458	Observed	0.0525222	NA	NA
0.708415	Observed	0.0536836	NA	NA
0.710372	Observed	0.054845	NA	NA
0.712329	Observed	0.0561225	NA	NA
0.714286	Observed	0.0574	NA	NA
0.716243	Observed	0.0586775	NA	NA
0.7182	Observed	0.059955	NA	NA
0.720157	Observed	0.0613745	NA	NA
0.722114	Observed	0.062794	NA	NA
0.72407	Observed	0.0642134	NA	NA
0.726027	Observed	0.0656329	NA	NA
0.727984	Observed	0.0672298	NA	NA
0.729941	Observed	0.0688267	NA	NA
0.731898	Observed	0.07053	NA	NA
0.733855	Observed	0.0722334	NA	NA
0.735812	Observed	0.0739367	NA	NA
0.737769	Observed	0.0756401	NA	NA
0.739726	Observed	0.0773435	NA	NA
0.741683	Observed	0.0790468	NA	NA
0.74364	Observed	0.0807502	NA	NA
0.745597	Observed	0.0824535	NA	NA
0.747554	Observed	0.0841569	NA	NA
0.749511	Observed	0.0859819	NA	NA
0.751468	Observed	0.0878069	NA	NA
0.753425	Observed	0.089632	NA	NA
0.755382	Observed	0.091457	NA	NA
0.757339	Observed	0.093282	NA	NA
0.759295	Observed	0.095107	NA	NA
0.761252	Observed	0.096932	NA	NA
0.763209	Observed	0.0987571	NA	NA
0.765166	Observed	0.100582	NA	NA
0.767123	Observed	0.102407	NA	NA
0.76908	Observed	0.104232	NA	NA
0.771037	Observed	0.106057	NA	NA
0.772994	Observed	0.108023	NA	NA
0.774951	Observed	0.109988	NA	NA
0.776908	Observed	0.111953	NA	NA
0.778865	Observed	0.113919	NA	NA
0.780822	Observed	0.115884	NA	NA
0.782779	Observed	0.11785	NA	NA
0.784736	Observed	0.119815	NA	NA
0.786693	Observed	0.121944	NA	NA
0.78865	Observed	0.124073	NA	NA
0.790607	Observed	0.126203	NA	NA
0.792564	Observed	0.128525	NA	NA
0.794521	Observed	0.130848	NA	NA
0.796477	Observed	0.133403	NA	NA
0.798434	Observed	0.135958	NA	NA
0.800391	Observed	0.138513	NA	NA
0.802348	Observed	0.141068	NA	NA
0.804305	Observed	0.143623	NA	NA
0.806262	Observed	0.146178	NA	NA
0.808219	Observed	0.148733	NA	NA
0.810176	Observed	0.151288	NA	NA
0.812133	Observed	0.153843	NA	NA
0.81409	Observed	0.156581	NA	NA
0.816047	Observed	0.159319	NA	NA
0.818004	Observed	0.162056	NA	NA
0.819961	Observed	0.164794	NA	NA
0.821918	Observed	0.167633	NA	NA
0.823875	Observed	0.170471	NA	NA
0.825832	Observed	0.17342	NA	NA
0.827789	Observed	0.176613	NA	NA
0.829746	Observed	0.179807	NA	NA
0.831703	Observed	0.183001	NA	NA
0.833659	Observed	0.186485	NA	NA
0.835616	Observed	0.190135	NA	NA
0.837573	Observed	0.193785	NA	NA
0.83953	Observed	0.197435	NA	NA
0.841487	Observed	0.201085	NA	NA
0.843444	Observed	0.204735	NA	NA
0.845401	Observed	0.208568	NA	NA
0.847358	Observed	0.212499	NA	NA
0.849315	Observed	0.21643	NA	NA
0.851272	Observed	0.22036	NA	NA
0.853229	Observed	0.224619	NA	NA
0.855186	Observed	0.228877	NA	NA
0.857143	Observed	0.233136	NA	NA
0.8591	Observed	0.237394	NA	NA
0.861057	Observed	0.241652	NA	NA
0.863014	Observed	0.245911	NA	NA
0.864971	Observed	0.250169	NA	NA
0.866928	Observed	0.254427	NA	NA
0.868885	Observed	0.258686	NA	NA
0.870841	Observed	0.262944	NA	NA
0.872798	Observed	0.267203	NA	NA
0.874755	Observed	0.271461	NA	NA
0.876712	Observed	0.275719	NA	NA
0.878669	Observed	0.280282	NA	NA
0.880626	Observed	0.284845	NA	NA
0.882583	Observed	0.28949	NA	NA
0.88454	Observed	0.294281	NA	NA
0.886497	Observed	0.299391	NA	NA
0.888454	Observed	0.304501	NA	NA
0.890411	Observed	0.309824	NA	NA
0.892368	Observed	0.315147	NA	NA
0.894325	Observed	0.320622	NA	NA
0.896282	Observed	0.326097	NA	NA
0.898239	Observed	0.331572	NA	NA
0.900196	Observed	0.337468	NA	NA
0.902153	Observed	0.34343	NA	NA
0.90411	Observed	0.349818	NA	NA
0.906067	Observed	0.356205	NA	NA
0.908023	Observed	0.362593	NA	NA
0.90998	Observed	0.36898	NA	NA
0.911937	Observed	0.375368	NA	NA
0.913894	Observed	0.381756	NA	NA
0.915851	Observed	0.388143	NA	NA
0.917808	Observed	0.394531	NA	NA
0.919765	Observed	0.400918	NA	NA
0.921722	Observed	0.407306	NA	NA
0.923679	Observed	0.413693	NA	NA
0.925636	Observed	0.420081	NA	NA
0.927593	Observed	0.426894	NA	NA
0.92955	Observed	0.433773	NA	NA
0.931507	Observed	0.441439	NA	NA
0.933464	Observed	0.449955	NA	NA
0.935421	Observed	0.458472	NA	NA
0.937378	Observed	0.466989	NA	NA
0.939335	Observed	0.476114	NA	NA
0.941292	Observed	0.485239	NA	NA
0.943249	Observed	0.494364	NA	NA
0.945205	Observed	0.503733	NA	NA
0.947162	Observed	0.513314	NA	NA
0.949119	Observed	0.522895	NA	NA
0.951076	Observed	0.532832	NA	NA
0.953033	Observed	0.542869	NA	NA
0.95499	Observed	0.553089	NA	NA
0.956947	Observed	0.564882	NA	NA
0.958904	Observed	0.577657	NA	NA
0.960861	Observed	0.590432	NA	NA
0.962818	Observed	0.603207	NA	NA
0.964775	Observed	0.615983	NA	NA
0.966732	Observed	0.628758	NA	NA
0.968689	Observed	0.641533	NA	NA
0.970646	Observed	0.654308	NA	NA
0.972603	Observed	0.667935	NA	NA
0.97456	Observed	0.682535	NA	NA
0.976517	Observed	0.697633	NA	NA
0.978474	Observed	0.712731	NA	NA
0.980431	Observed	0.728913	NA	NA
0.982387	Observed	0.745095	NA	NA
0.984344	Observed	0.765535	NA	NA
0.986301	Observed	0.789489	NA	NA
0.988258	Observed	0.813442	NA	NA
0.990215	Observed	0.838992	NA	NA
0.992172	Observed	0.864543	NA	NA
0.994129	Observed	0.892932	NA	NA
0.996086	Observed	0.926999	NA	NA
0.998043	Observed	0.961674	NA	NA
1	Observed	1	NA	NA
0.00195695	Random	0	0	0
0.00391389	Random	0	0	0
0.00587084	Random	0	0	0
0.00782779	Random	0	0	0
0.00978474	Random	0	0	0
0.0117417	Random	0	0	0
0.0136986	Random	0	0	0
0.0156556	Random	0	0	0
0.0176125	Random	0	0	0
0.0195695	Random	0	0	0
0.0215264	Random	0	0	0
0.0234834	Random	0	0	0
0.0254403	Random	0	0	0
0.0273973	Random	0	0	0
0.0293542	Random	0	0	0
0.0313112	Random	0	0	0
0.0332681	Random	0	0	0
0.035225	Random	0	0	0
0.037182	Random	0	0	0
0.0391389	Random	0	0	0
0.0410959	Random	0	0	0
0.0430528	Random	0	0	0
0.0450098	Random	0	0	0
0.0469667	Random	0	0	0
0.0489237	Random	0	0	0
0.0508806	Random	0	0	0
0.0528376	Random	0	0	0
0.0547945	Random	0	0	0
0.0567515	Random	0	0	0
0.0587084	Random	0	0	0
0.0606654	Random	0	0	0
0.0626223	Random	0	0	0
0.0645793	Random	0	0	0
0.0665362	Random	0	0	0
0.0684932	Random	0	0	0
0.0704501	Random	0	0	0
0.072407	Random	0	0	0
0.074364	Random	0	0	0
0.0763209	Random	0	0	0
0.0782779	Random	0	0	0
0.0802348	Random	0	0	0
0.0821918	Random	0	0	0
0.0841487	Random	0	0	0
0.0861057	Random	0	0	0
0.0880626	Random	0	0	0
0.0900196	Random	0	0	0
0.0919765	Random	0	0	0
0.0939335	Random	0	0	0
0.0958904	Random	0	0	0
0.0978474	Random	0	0	0
0.0998043	Random	0	0	0
0.101761	Random	0	0	0
0.103718	Random	0	0	0
0.105675	Random	0	0	0
0.107632	Random	0	0	0
0.109589	Random	0	0	0
0.111546	Random	0	0	0
0.113503	Random	0	0	0
0.11546	Random	0	0	0
0.117417	Random	0	0	0
0.119374	Random	0	0	0
0.121331	Random	0	0	0
0.123288	Random	0	0	0
0.125245	Random	0	0	0
0.127202	Random	0	0	0
0.129159	Random	0	0	0
0.131115	Random	0	0	0
0.133072	Random	0	0	0
0.135029	Random	0	0	0
0.136986	Random	0	0	0
0.138943	Random	0	0	0
0.1409	Random	0	0	0
0.142857	Random	0	0	0
0.144814	Random	0	0	0
0.146771	Random	0	0	0
0.148728	Random	0	0	0
0.150685	Random	0	0	0
0.152642	Random	0	0	0
0.154599	Random	0	0	0
0.156556	Random	0	0	0
0.158513	Random	0	0	0
0.16047	Random	0	0	0
0.162427	Random	0	0	0
0.164384	Random	0	0	0
0.166341	Random	0	0	0
0.168297	Random	0	0	0
0.170254	Random	0	0	0
0.172211	Random	0	0	0
0.174168	Random	0	0	0
0.176125	Random	0	0	0
0.178082	Random	0	0	0
0.180039	Random	0	0	0
0.181996	Random	0	0	0
0.183953	Random	0	0	0
0.18591	Random	0	0	0
0.187867	Random	0	0	0
0.189824	Random	0	0	0
0.191781	Random	0	0	0
0.193738	Random	0	0	0
0.195695	Random	0	0	0
0.197652	Random	0	0	0
0.199609	Random	0	0	0
0.201566	Random	0	0	0
0.203523	Random	0	0	0
0.205479	Random	0	0	0
0.207436	Random	0	0	0
0.209393	Random	0	0	0
0.21135	Random	0	0	0
0.213307	Random	0	0	0
0.215264	Random	0	0	0
0.217221	Random	0	0	0
0.219178	Random	0	0	0
0.221135	Random	0	0	0
0.223092	Random	0	0	0
0.225049	Random	0	0	0
0.227006	Random	0	0	0
0.228963	Random	0	0	0
0.23092	Random	0	0	0
0.232877	Random	0	0	0
0.234834	Random	0	0	0
0.236791	Random	0	0	0
0.238748	Random	0	0	0
0.240705	Random	0	0	0
0.242661	Random	0	0	0
0.244618	Random	0	0	0
0.246575	Random	0	0	0
0.248532	Random	0	0	0
0.250489	Random	0	0	0
0.252446	Random	0	0	0
0.254403	Random	0	0	0
0.25636	Random	0	0	0.00101862
0.258317	Random	0	0	0.00203724
0.260274	Random	0	0	0.00305586
0.262231	Random	0	0	0.00407448
0.264188	Random	0	0	0.0050931
0.266145	Random	0	0	0.00611172
0.268102	Random	0	0	0.00713034
0.270059	Random	0	0	0.00814896
0.272016	Random	0	0	0.00916758
0.273973	Random	0	0	0.0101862
0.27593	Random	0	0	0.0112048
0.277886	Random	0	0	0.0122234
0.279843	Random	0	0	0.0132421
0.2818	Random	0	0	0.0142607
0.283757	Random	0	0	0.0152793
0.285714	Random	0.00103067	0	0.0162979
0.287671	Random	0.00206134	0	0.0173165
0.289628	Random	0.003092	0	0.0183352
0.291585	Random	0.00412267	0	0.0193538
0.293542	Random	0.00515334	0	0.0203724
0.295499	Random	0.00618401	0	0.021391
0.297456	Random	0.00721467	0	0.0224091
0.299413	Random	0.00824534	0	0.0234266
0.30137	Random	0.00927601	0	0.0244441
0.303327	Random	0.0103067	0	0.0254616
0.305284	Random	0.0113373	0	0.026479
0.307241	Random	0.012368	0	0.0274965
0.309198	Random	0.0133987	0	0.0285053
0.311155	Random	0.0144293	0	0.0294891
0.313112	Random	0.01546	0.00103235	0.0304729
0.315068	Random	0.0164798	0.00206471	0.0314567
0.317025	Random	0.0174842	0.00309706	0.0324405
0.318982	Random	0.0185127	0.00412941	0.0334537
0.320939	Random	0.0195234	0.00516177	0.0344983
0.322896	Random	0.0205509	0.00619412	0.0355429
0.324853	Random	0.0215785	0.00722647	0.0365876
0.32681	Random	0.022606	0.00825883	0.0376322
0.328767	Random	0.0236209	0.00929118	0.0386768
0.330724	Random	0.0246453	0.0103235	0.0397164
0.332681	Random	0.0256689	0.0113559	0.0407679
0.334638	Random	0.02668	0.0123882	0.0418439
0.336595	Random	0.0276951	0.0134206	0.0429299
0.338552	Random	0.0287014	0.0144529	0.0440159
0.340509	Random	0.0296958	0.0154853	0.0451019
0.342466	Random	0.0307101	0.0165177	0.0462186
0.344423	Random	0.031747	0.01755	0.0472929
0.34638	Random	0.0327524	0.0185824	0.0483594
0.348337	Random	0.0337627	0.0195776	0.049445
0.350294	Random	0.0348043	0.0205577	0.0505305
0.35225	Random	0.0358459	0.0215379	0.051645
0.354207	Random	0.036934	0.022518	0.0527213
0.356164	Random	0.0380055	0.0234982	0.053796
0.358121	Random	0.039103	0.0244783	0.0548747
0.360078	Random	0.0401825	0.0254585	0.0559596
0.362035	Random	0.0412862	0.0264386	0.0570338
0.363992	Random	0.0423763	0.0274487	0.0580923
0.365949	Random	0.0434553	0.0284644	0.059167
0.367906	Random	0.0445475	0.0294801	0.0602417
0.369863	Random	0.0456577	0.0304959	0.0613157
0.37182	Random	0.046766	0.0315116	0.0623896
0.373777	Random	0.0478744	0.0325273	0.0634635
0.375734	Random	0.0489537	0.0336138	0.0645194
0.377691	Random	0.0500262	0.0347005	0.0655731
0.379648	Random	0.0511078	0.0357902	0.0666267
0.381605	Random	0.052175	0.0368799	0.0676803
0.383562	Random	0.0532511	0.0379697	0.068736
0.385519	Random	0.0543449	0.0390594	0.0698706
0.387476	Random	0.0554172	0.0401492	0.0710053
0.389432	Random	0.0564894	0.0412389	0.07214
0.391389	Random	0.0576029	0.0423286	0.0732746
0.393346	Random	0.0586842	0.0434184	0.0744093
0.395303	Random	0.059787	0.0445081	0.0756151
0.39726	Random	0.0609427	0.0455978	0.0768888
0.399217	Random	0.0621008	0.0466876	0.0781626
0.401174	Random	0.0632448	0.0477773	0.0793346
0.403131	Random	0.0643859	0.0488671	0.080492
0.405088	Random	0.0655483	0.0499568	0.0816494
0.407045	Random	0.0667024	0.0510465	0.0828067
0.409002	Random	0.0678383	0.0521363	0.0840015
0.410959	Random	0.0689749	0.053226	0.0852784
0.412916	Random	0.0701493	0.0543157	0.086448
0.414873	Random	0.0713393	0.0554055	0.0876491
0.41683	Random	0.0725117	0.0564952	0.0888165
0.418787	Random	0.0736628	0.0575851	0.089983
0.420744	Random	0.0748554	0.0586851	0.0911509
0.422701	Random	0.0760519	0.0598499	0.0923169
0.424658	Random	0.0772683	0.0610417	0.0934883
0.426614	Random	0.078461	0.0622335	0.0948315
0.428571	Random	0.0796808	0.0634275	0.0961928
0.430528	Random	0.0809187	0.0646215	0.0975538
0.432485	Random	0.0821553	0.0657987	0.0989148
0.434442	Random	0.0833583	0.0669482	0.100278
0.436399	Random	0.0845636	0.0681585	0.101642
0.438356	Random	0.0857926	0.0693737	0.103005
0.440313	Random	0.087048	0.0705889	0.104374
0.44227	Random	0.0883708	0.0718055	0.105749
0.444227	Random	0.0896994	0.0731231	0.107165
0.446184	Random	0.0910088	0.0744407	0.108485
0.448141	Random	0.0923794	0.0757583	0.109816
0.450098	Random	0.0936972	0.0770758	0.111339
0.452055	Random	0.0950531	0.0783508	0.112831
0.454012	Random	0.0963935	0.0795543	0.114341
0.455969	Random	0.0977161	0.0809519	0.115884
0.457926	Random	0.0990346	0.0823445	0.117332
0.459883	Random	0.10042	0.0836618	0.118757
0.46184	Random	0.101861	0.0851	0.120213
0.463796	Random	0.103274	0.0865381	0.121607
0.465753	Random	0.104742	0.0879443	0.123026
0.46771	Random	0.106186	0.0891995	0.124585
0.469667	Random	0.107578	0.0905656	0.126146
0.471624	Random	0.109024	0.0918602	0.127707
0.473581	Random	0.110536	0.0931601	0.129268
0.475538	Random	0.112059	0.0945918	0.130824
0.477495	Random	0.113526	0.0960228	0.132549
0.479452	Random	0.115046	0.0973903	0.134145
0.481409	Random	0.116493	0.0987575	0.135798
0.483366	Random	0.118098	0.100317	0.137466
0.485323	Random	0.119763	0.10202	0.139396
0.48728	Random	0.121318	0.103722	0.141205
0.489237	Random	0.123005	0.105225	0.142936
0.491194	Random	0.124729	0.106701	0.144666
0.493151	Random	0.12644	0.108196	0.146448
0.495108	Random	0.128138	0.109907	0.148324
0.497065	Random	0.129934	0.111426	0.1502
0.499022	Random	0.131685	0.112932	0.152076
0.500978	Random	0.133376	0.114417	0.153952
0.502935	Random	0.135168	0.116207	0.155996
0.504892	Random	0.137001	0.117847	0.158031
0.506849	Random	0.138893	0.119697	0.160062
0.508806	Random	0.140752	0.121351	0.162005
0.510763	Random	0.142602	0.123011	0.164113
0.51272	Random	0.14451	0.124806	0.166221
0.514677	Random	0.146393	0.126649	0.16821
0.516634	Random	0.148251	0.128493	0.170151
0.518591	Random	0.150157	0.130336	0.172091
0.520548	Random	0.152133	0.132111	0.17403
0.522505	Random	0.154084	0.133968	0.175933
0.524462	Random	0.156053	0.135829	0.177815
0.526419	Random	0.158009	0.137693	0.17982
0.528376	Random	0.160024	0.139558	0.181768
0.530333	Random	0.162043	0.141617	0.183676
0.53229	Random	0.164019	0.143708	0.185594
0.534247	Random	0.165995	0.145798	0.187606
0.536204	Random	0.167983	0.1477	0.189618
0.53816	Random	0.169998	0.149532	0.19163
0.540117	Random	0.172014	0.151472	0.193642
0.542074	Random	0.174053	0.153456	0.195654
0.544031	Random	0.176117	0.155379	0.197666
0.545988	Random	0.178181	0.157347	0.199718
0.547945	Random	0.180248	0.159379	0.20179
0.549902	Random	0.182296	0.161242	0.203861
0.551859	Random	0.184335	0.16315	0.205902
0.553816	Random	0.186387	0.165086	0.20791
0.555773	Random	0.188424	0.167024	0.209918
0.55773	Random	0.190434	0.168965	0.211927
0.559687	Random	0.192464	0.170919	0.213963
0.561644	Random	0.194497	0.172938	0.21603
0.563601	Random	0.196529	0.174958	0.218106
0.565558	Random	0.198597	0.177024	0.220179
0.567515	Random	0.200697	0.179133	0.222217
0.569472	Random	0.202772	0.181242	0.224295
0.571429	Random	0.204806	0.183238	0.226372
0.573386	Random	0.20681	0.185225	0.22845
0.575342	Random	0.208791	0.187212	0.230527
0.577299	Random	0.21086	0.189199	0.232643
0.579256	Random	0.212977	0.19123	0.234723
0.581213	Random	0.215102	0.193263	0.236812
0.58317	Random	0.217212	0.195357	0.239006
0.585127	Random	0.219321	0.197558	0.241203
0.587084	Random	0.221394	0.199759	0.243401
0.589041	Random	0.223521	0.201936	0.245599
0.590998	Random	0.22562	0.204043	0.247796
0.592955	Random	0.227699	0.206154	0.249991
0.594912	Random	0.229801	0.208266	0.252186
0.596869	Random	0.231993	0.210378	0.254384
0.598826	Random	0.23419	0.21249	0.256582
0.600783	Random	0.236354	0.21474	0.258779
0.60274	Random	0.238537	0.216946	0.260977
0.604697	Random	0.240733	0.21914	0.263175
0.606654	Random	0.242927	0.221314	0.265373
0.608611	Random	0.245116	0.223371	0.267571
0.610568	Random	0.247329	0.225428	0.269781
0.612524	Random	0.249503	0.227485	0.271999
0.614481	Random	0.251704	0.229645	0.274218
0.616438	Random	0.253879	0.231786	0.276436
0.618395	Random	0.256055	0.233965	0.278654
0.620352	Random	0.25823	0.236144	0.280873
0.622309	Random	0.260416	0.23833	0.283091
0.624266	Random	0.262548	0.240537	0.285309
0.626223	Random	0.264696	0.242744	0.287527
0.62818	Random	0.266895	0.245025	0.289746
0.630137	Random	0.269076	0.247293	0.291962
0.632094	Random	0.271241	0.249495	0.294178
0.634051	Random	0.273437	0.251696	0.296393
0.636008	Random	0.275637	0.253897	0.298607
0.637965	Random	0.277831	0.256098	0.300734
0.639922	Random	0.280005	0.2583	0.302862
0.641879	Random	0.282207	0.260446	0.304987
0.643836	Random	0.284445	0.262615	0.307117
0.645793	Random	0.286683	0.264821	0.309311
0.64775	Random	0.288919	0.267027	0.311451
0.649706	Random	0.291147	0.269173	0.313541
0.651663	Random	0.293427	0.271292	0.315631
0.65362	Random	0.295679	0.273504	0.317742
0.655577	Random	0.297913	0.275723	0.319869
0.657534	Random	0.300217	0.277849	0.321996
0.659491	Random	0.302522	0.280145	0.324282
0.661448	Random	0.304766	0.282445	0.326573
0.663405	Random	0.307004	0.284695	0.328863
0.665362	Random	0.309319	0.286978	0.331154
0.667319	Random	0.311635	0.289278	0.333443
0.669276	Random	0.313919	0.291563	0.335889
0.671233	Random	0.316235	0.293866	0.338431
0.67319	Random	0.318575	0.296241	0.340973
0.675147	Random	0.320969	0.298599	0.343483
0.677104	Random	0.323386	0.300864	0.345873
0.679061	Random	0.325744	0.303342	0.348261
0.681018	Random	0.328161	0.305754	0.350649
0.682975	Random	0.330644	0.308227	0.353038
0.684932	Random	0.333107	0.310725	0.355426
0.686888	Random	0.335576	0.313182	0.357814
0.688845	Random	0.338059	0.315633	0.360207
0.690802	Random	0.340529	0.318083	0.362604
0.692759	Random	0.343021	0.320534	0.365184
0.694716	Random	0.345567	0.322936	0.367765
0.696673	Random	0.348139	0.32541	0.370345
0.69863	Random	0.350678	0.327931	0.372925
0.700587	Random	0.353257	0.330337	0.375536
0.702544	Random	0.355843	0.332706	0.378169
0.704501	Random	0.358501	0.335237	0.380803
0.706458	Random	0.36111	0.337977	0.383436
0.708415	Random	0.363752	0.34082	0.386012
0.710372	Random	0.366419	0.343399	0.388639
0.712329	Random	0.369061	0.345987	0.391452
0.714286	Random	0.371865	0.348785	0.394225
0.716243	Random	0.374723	0.351658	0.396806
0.7182	Random	0.377609	0.354626	0.399625
0.720157	Random	0.38051	0.357593	0.402481
0.722114	Random	0.383391	0.36056	0.405335
0.72407	Random	0.386294	0.36348	0.408192
0.726027	Random	0.389103	0.366387	0.410831
0.727984	Random	0.392018	0.369293	0.413862
0.729941	Random	0.394903	0.3722	0.416625
0.731898	Random	0.397836	0.375199	0.41938
0.733855	Random	0.40078	0.378285	0.422408
0.735812	Random	0.403771	0.381362	0.425444
0.737769	Random	0.406805	0.384309	0.428479
0.739726	Random	0.409786	0.387132	0.431548
0.741683	Random	0.41282	0.3901	0.434616
0.74364	Random	0.41587	0.392997	0.437682
0.745597	Random	0.418901	0.395895	0.440747
0.747554	Random	0.421959	0.398793	0.443812
0.749511	Random	0.424995	0.401691	0.446877
0.751468	Random	0.428061	0.404669	0.449943
0.753425	Random	0.431096	0.407799	0.452965
0.755382	Random	0.434083	0.410929	0.455978
0.757339	Random	0.437146	0.413958	0.458992
0.759295	Random	0.440144	0.416861	0.462027
0.761252	Random	0.443208	0.419765	0.465103
0.763209	Random	0.44628	0.422671	0.468179
0.765166	Random	0.449293	0.425686	0.471254
0.767123	Random	0.452329	0.428784	0.47433
0.76908	Random	0.45537	0.431883	0.477406
0.771037	Random	0.458438	0.434985	0.480481
0.772994	Random	0.461537	0.438088	0.483557
0.774951	Random	0.464678	0.441194	0.486633
0.776908	Random	0.467804	0.4443	0.489708
0.778865	Random	0.470876	0.447406	0.492863
0.780822	Random	0.474052	0.450511	0.495944
0.782779	Random	0.477213	0.453611	0.499028
0.784736	Random	0.480288	0.456711	0.502078
0.786693	Random	0.483428	0.459923	0.505234
0.78865	Random	0.486637	0.463041	0.508429
0.790607	Random	0.489816	0.46589	0.511646
0.792564	Random	0.493045	0.469087	0.514827
0.794521	Random	0.496258	0.472367	0.51817
0.796477	Random	0.499527	0.475647	0.521541
0.798434	Random	0.502743	0.478927	0.524739
0.800391	Random	0.506034	0.482207	0.527904
0.802348	Random	0.50934	0.48549	0.53127
0.804305	Random	0.51261	0.488773	0.534635
0.806262	Random	0.515978	0.492057	0.537998
0.808219	Random	0.519272	0.49534	0.541286
0.810176	Random	0.52257	0.498624	0.544574
0.812133	Random	0.525903	0.50191	0.54798
0.81409	Random	0.529183	0.505202	0.551386
0.816047	Random	0.532575	0.508619	0.554793
0.818004	Random	0.535998	0.512036	0.558199
0.819961	Random	0.539489	0.515343	0.56159
0.821918	Random	0.542897	0.518915	0.565015
0.823875	Random	0.546335	0.522433	0.568552
0.825832	Random	0.549818	0.525763	0.572012
0.827789	Random	0.553327	0.529261	0.575509
0.829746	Random	0.556802	0.532914	0.578913
0.831703	Random	0.560268	0.53639	0.58241
0.833659	Random	0.563809	0.53994	0.586033
0.835616	Random	0.567398	0.543584	0.589701
0.837573	Random	0.570922	0.547535	0.593262
0.83953	Random	0.574586	0.55119	0.596861
0.841487	Random	0.578251	0.554845	0.600409
0.843444	Random	0.581949	0.558504	0.60404
0.845401	Random	0.585705	0.561964	0.607783
0.847358	Random	0.589377	0.565326	0.611704
0.849315	Random	0.593219	0.569171	0.615633
0.851272	Random	0.596961	0.573084	0.61952
0.853229	Random	0.600787	0.576821	0.623373
0.855186	Random	0.60465	0.580694	0.627299
0.857143	Random	0.608509	0.584762	0.6311
0.8591	Random	0.612413	0.588565	0.63489
0.861057	Random	0.61628	0.592323	0.638764
0.863014	Random	0.620139	0.596095	0.642836
0.864971	Random	0.624016	0.599996	0.646768
0.866928	Random	0.627845	0.6039	0.650597
0.868885	Random	0.631863	0.607843	0.654645
0.870841	Random	0.635836	0.611705	0.658695
0.872798	Random	0.639948	0.615609	0.662725
0.874755	Random	0.64386	0.619527	0.666689
0.876712	Random	0.647939	0.623467	0.67068
0.878669	Random	0.652037	0.627407	0.674871
0.880626	Random	0.656229	0.631565	0.678943
0.882583	Random	0.660319	0.635786	0.68296
0.88454	Random	0.664514	0.63986	0.686967
0.886497	Random	0.66866	0.643898	0.690976
0.888454	Random	0.672818	0.64787	0.694982
0.890411	Random	0.677083	0.651842	0.699126
0.892368	Random	0.681336	0.656001	0.70327
0.894325	Random	0.685546	0.660213	0.707529
0.896282	Random	0.689893	0.664318	0.711781
0.898239	Random	0.694129	0.668494	0.716002
0.900196	Random	0.6984	0.672766	0.720347
0.902153	Random	0.702671	0.677098	0.724628
0.90411	Random	0.707012	0.681628	0.728958
0.906067	Random	0.711416	0.686158	0.733361
0.908023	Random	0.715857	0.690992	0.737732
0.90998	Random	0.720237	0.695394	0.742112
0.911937	Random	0.724694	0.699625	0.746501
0.913894	Random	0.729188	0.704232	0.751049
0.915851	Random	0.733656	0.708722	0.755544
0.917808	Random	0.738169	0.713228	0.759969
0.919765	Random	0.74272	0.717818	0.764432
0.921722	Random	0.747504	0.722486	0.768856
0.923679	Random	0.752196	0.727533	0.773323
0.925636	Random	0.756861	0.732533	0.777917
0.927593	Random	0.761731	0.737282	0.782537
0.92955	Random	0.766633	0.742032	0.787095
0.931507	Random	0.771571	0.746846	0.791865
0.933464	Random	0.776556	0.751959	0.796683
0.935421	Random	0.781594	0.756917	0.801412
0.937378	Random	0.786717	0.76178	0.806481
0.939335	Random	0.791842	0.766644	0.811637
0.941292	Random	0.796924	0.771507	0.816748
0.943249	Random	0.802073	0.77637	0.821885
0.945205	Random	0.807283	0.781233	0.827022
0.947162	Random	0.812398	0.786435	0.832159
0.949119	Random	0.817534	0.791638	0.837294
0.951076	Random	0.822701	0.79685	0.842353
0.953033	Random	0.827991	0.802071	0.847587
0.95499	Random	0.833232	0.807324	0.852829
0.956947	Random	0.838699	0.812647	0.857915
0.958904	Random	0.844174	0.818181	0.863088
0.960861	Random	0.849721	0.823552	0.868311
0.962818	Random	0.855451	0.829122	0.873591
0.964775	Random	0.861262	0.834717	0.879082
0.966732	Random	0.867109	0.840511	0.884483
0.968689	Random	0.873057	0.846639	0.890131
0.970646	Random	0.879074	0.852845	0.89577
0.972603	Random	0.885223	0.859056	0.901565
0.97456	Random	0.891422	0.865882	0.90756
0.976517	Random	0.897813	0.872741	0.913816
0.978474	Random	0.904301	0.88013	0.919945
0.980431	Random	0.910909	0.88753	0.92641
0.982387	Random	0.918073	0.89493	0.93265
0.984344	Random	0.925235	0.902602	0.939274
0.986301	Random	0.932655	0.910174	0.945899
0.988258	Random	0.940184	0.91752	0.952916
0.990215	Random	0.947828	0.925995	0.960246
0.992172	Random	0.956025	0.935467	0.967907
0.994129	Random	0.964719	0.945379	0.975504
0.996086	Random	0.974273	0.956165	0.983275
0.998043	Random	0.984966	0.970341	0.991147
1	Random	1	1	1

## Sheet: fig_2c
mean_month	min_month	max_month	gender	age_cat	slept_net	pf_pcr_infection_status
0.136364	0	2.72727	Female	<5 yrs	Net	No Pf inf
1.25	0	15	Female	<5 yrs	Net	Pf inf
0.6	0	6	Female	<5 yrs	No net	No Pf inf
5.35714	0	30	Female	<5 yrs	No net	Pf inf
1.31022	0	20	Female	5-15 yrs	Net	No Pf inf
3.77435	0	15	Female	5-15 yrs	Net	Pf inf
5.17971	0	60	Female	5-15 yrs	No net	No Pf inf
6.26562	0	37.5	Female	5-15 yrs	No net	Pf inf
0.674195	0	15	Female	>15 yrs	Net	No Pf inf
1.65714	0	15	Female	>15 yrs	Net	Pf inf
1.9865	0	45	Female	>15 yrs	No net	No Pf inf
5.73103	0	60	Female	>15 yrs	No net	Pf inf
0.331169	0	2.14286	Male	<5 yrs	Net	No Pf inf
3.75	0	30	Male	<5 yrs	Net	Pf inf
12.1429	0	52.5	Male	<5 yrs	No net	No Pf inf
3.75	0	15	Male	<5 yrs	No net	Pf inf
0.91025	0	11.25	Male	5-15 yrs	Net	No Pf inf
8.61111	0	85	Male	5-15 yrs	Net	Pf inf
6.01822	0	37.5	Male	5-15 yrs	No net	No Pf inf
13.1761	0	210	Male	5-15 yrs	No net	Pf inf
1.42385	0	15	Male	>15 yrs	Net	No Pf inf
4.09375	0	27	Male	>15 yrs	Net	Pf inf
8.85913	0	180	Male	>15 yrs	No net	No Pf inf
7.27726	0	45	Male	>15 yrs	No net	Pf inf

## Sheet: fig_2d
term	estimate	conf.low	conf.high
5-15 years old (vs. >15 years old)	1.49323	1.1264	1.97952
<5 years old (vs. >15 years old)	0.751014	0.43793	1.28793
Male	1.6768	1.28096	2.19496
Slept under net	0.511353	0.400374	0.653093
Infected with *P. falciparum*	1.25063	1.00641	1.55411

## Sheet: fig_3a
age_cat	gender	slept_net	prop_bites
>15	Female	No	0.06
>15	Female	Yes	0.03
5-15 yrs	Female	No	0.11
5-15 yrs	Female	Yes	0.05
<5	Female	No	0.01
<5	Female	Yes	0.01
>15	Male	No	0.15
>15	Male	Yes	0.06
5-15 yrs	Male	No	0.41
5-15 yrs	Male	Yes	0.09
<5	Male	No	0.01
<5	Male	Yes	0.01

## Sheet: fig_3b
age_cat	gender	slept_net	pf_pcr_infection_status	prop_bites
>15	Female	No	No	0.02
>15	Female	No	Yes	0.03
>15	Female	Yes	No	0.02
>15	Female	Yes	Yes	0.01
5-15 yrs	Female	No	No	0.05
5-15 yrs	Female	No	Yes	0.07
5-15 yrs	Female	Yes	No	0.02
5-15 yrs	Female	Yes	Yes	0.03
<5	Female	No	No	0.01
<5	Female	No	Yes	0.01
<5	Female	Yes	No	0.01
<5	Female	Yes	Yes	0.01
>15	Male	No	No	0.03
>15	Male	No	Yes	0.06
>15	Male	Yes	No	0.02
>15	Male	Yes	Yes	0.02
5-15 yrs	Male	No	No	0.06
5-15 yrs	Male	No	Yes	0.42
5-15 yrs	Male	Yes	No	0.02
5-15 yrs	Male	Yes	Yes	0.05
<5	Male	No	No	0.01
<5	Male	No	Yes	0.01
<5	Male	Yes	No	0
<5	Male	Yes	Yes	0.01

[truncated: 16 more sheets: fig_4a, fig_4b, fig_s1a, fig_s1b, fig_s2a, fig_s2b, fig_s2c, fig_s4a, fig_s4b, fig_s4d, fig_s5a, fig_s5b, fig_s6a, fig_s6b, fig_s7a, fig_s7b]
